# Supplementary material for: Genetic Liability to Rheumatoid Arthritis in Relation to Coronary Artery Disease and Stroke Risk
Source: Arthritis Rheumatol. 2022 Aug 17;74(10):1638–47. doi: 10.1002/art.42239 (PMC9804931; doi:10.1002/art.42239)
Supplement: Supplementary file 2 — Table S1 Genetic instruments for rheumatoid arthritis Table S2. Associations of RA‐associated SNPs with studied outcomes Table S3. Data sources for cardiovascular risk factors and inflammatory biomarkers Table S4. Phenotypes assiciated with genetic instruments at the genome‐wide significance level Table S5. Genetic correlations between RA and studied outcomes Table S6. Associations of genetic liability to rheumatoid arthritis with coronary artery disease and stroke in sensitivity analyses Table S7. Odds ratios of coronary artery disease and stroke per 1% increase in genetic liability to RA in the inverse variance weighted method Table S8. Associations of genetic liability to rheumatoid arthritis with coronary artery disease and intracerebral hemorrhage after removal of SNPs in HLA gene regions Table S9. Associations of genetic liability to rheumatoid arthritis with CAD and intracerebral hemorrhage in the multivariable MR analysis with adjustment for genetic liability to inflammatory bowel disease Table S10. Associations of genetic liability to rheumatoid arthritis with cardiovascular risk factors and inflammatory biomarkers in sensitivity analyses [file ART-74-1638-s001.zip › Supplementary files.xlsx]

## Sheet: Content
Supplementary Tables for
Genetic liability to rheumatoid arthritis in relation to coronary artery disease and stroke risk
Shuai Yuan, Paul Carter, Amy M. Mason, Fangkun Yang, Stephen Burgess, Susanna C. Larsson
ST 1. Genetic instruments for rheumatoid arthritis
ST 2. Associations of RA-associated SNPs with studied outcomes
ST 3. Data sources for cardiovascular risk factors and inflammatory biomarkers
ST 4. Phenotypes assiciated with genetic instruments at the genome-wide significance level
ST 5. Genetic correlations between RA and studied outcomes
ST 6. Associations of genetic liability to rheumatoid arthritis with coronary artery disease and stroke in sensitivity analyses
ST 7. Odds ratios of coronary artery disease and stroke per 1% increase in genetic liability to RA in the inverse variance weighted method
ST 8. Associations of genetic liability to rheumatoid arthritis with coronary artery disease and intracerebral hemorrhage after removal of SNPs in HLA gene regions
ST 9. Associations of genetic liability to rheumatoid arthritis with CAD and intracerebral hemorrhage in the multivariable MR analysis with adjustment for genetic liability to inflammatory bowel disease
ST 10. Associations of genetic liability to rheumatoid arthritis with cardiovascular risk factors and inflammatory biomarkers in sensitivity analyses

## Sheet: ST1
ST 1. Genetic instruments for rheumatoid arthritis
						Data from GWAS			Data from UKBB
SNP	Chromosome	Position_hg19	Effect allele	Other allele	EAF	Beta	SE	P	Beta	SE	P
rs10858006	1	114114965	G	A	0.7992	0.105361	0.0182016	7.10003e-09	0.0491209	0.0306567	7.74429e-08
rs2240336	1	17674402	T	C	0.4145	-0.105361	0.0173992	1.40001e-09	-0.0598078	0.0267425	1.73619e-07
rs2476601	1	114377568	G	A	0.9056	-0.593327	0.0227823	1e-200	-0.397939	0.0436321	2.70752e-06
rs28411352	1	38278579	T	C	0.2505	0.10436	0.0178679	5.19996e-09	-0.0238492	0.0299988	2.13579e-08
rs60733400	1	2516781	A	G	0.3141	-0.105361	0.017365	1.29999e-09	-0.0785614	0.0277662	2.65936e-07
rs61828284	1	173299743	T	C	0.0795	-0.198451	0.0344874	8.70001e-09	-0.0626405	0.0500097	5.7429e-08
rs624988	1	117263790	C	T	0.5885	-0.0861777	0.0157658	4.60002e-08	-0.0162291	0.0270085	1.27566e-08
rs10175798	2	30449594	A	G	0.6203	0.0861777	0.0140459	5.39995e-09	0.110056	0.0273319	5.70553e-07
rs13426947	2	191933254	A	G	0.1909	0.131028	0.0186942	2.39994e-12	0.140804	0.0334919	6.12448e-07
rs1858037	2	65598300	A	T	0.339	-0.105361	0.0170126	5.89997e-10	-0.0466404	0.0279165	9.74892e-08
rs3087243	2	204738919	A	G	0.4702	-0.139262	0.0153069	9.20026e-20	-0.0399759	0.0265183	7.96199e-08
rs34695944	2	61124850	C	T	0.3608	0.116534	0.0154378	4.40048e-14	0.0942769	0.0273318	4.09963e-07
rs9261602	2	76934183	G	A	0.5477	0.18633	0.0215028	4.49987e-18	-0.0138083	0.0267975	9.44668e-09
rs9653442	2	100825367	T	C	0.5467	-0.105361	0.0151553	3.59998e-12	-0.0520919	0.0264336	1.34495e-07
rs4452313	3	17047032	T	A	0.3082	0.105361	0.0166839	2.69998e-10	0.0635562	0.0292337	1.7225e-07
rs73081554	3	58302935	T	C	0.0517	0.165514	0.0303012	4.70002e-08	0.0712856	0.0515991	4.98276e-08
rs9310852	3	27784997	G	A	0.4622	0.0833816	0.0150777	3.2e-08	0.0418011	0.0264926	8.68671e-08
rs34046593	4	26111593	A	G	0.3211	0.139762	0.0168091	9.20026e-17	0.0702045	0.0284887	2.14885e-07
rs2561477	5	102608924	A	G	0.3022	-0.105361	0.0169582	5.19996e-10	-0.0555916	0.0282252	1.30339e-07
rs7731626	5	55444683	A	G	0.3777	-0.198451	0.0201766	7.89951e-23	-0.191679	0.0272238	1.72714e-06
rs11968393	6	32779073	G	T	0.0109	0.34249	0.0476231	6.4003e-13	-0.532303	0.114722	6.10963e-07
rs1571878	6	167540842	T	C	0.5785	-0.116534	0.014884	4.90004e-15	-0.101643	0.0266141	5.03828e-07
rs17208363	6	32297209	A	G	0.0696	-0.579818	0.0384716	1e-200	-0.32194	0.054876	1.34233e-06
rs17264332	6	138005515	G	A	0.169	0.162519	0.0183155	7.10068e-19	0.12068	0.0318654	4.09058e-07
rs1830873	6	33620397	G	C	0.4543	0.198851	0.0156334	4.60045e-37	0.110638	0.0267612	6.06929e-07
rs2229527	6	32797309	G	T	0.0646	0.579818	0.028764	1e-200	0.369127	0.0617037	1.64668e-06
rs2233434	6	44232920	G	A	0.0497	0.287682	0.0520717	3.29997e-08	0.106659	0.0651026	1.07459e-07
rs2451258	6	159506600	T	C	0.6521	0.10436	0.0168993	6.59994e-10	0.0161058	0.0273231	1.17696e-08
rs2844456	6	31864674	C	T	0.0398	0.891598	0.0291911	1e-200	0.764328	0.0555065	4.46514e-06
rs3094633	6	30215120	T	C	0.4632	0.19062	0.015606	2.60016e-34	0.114274	0.0263448	6.49388e-07
rs3129967	6	32381461	T	C	0.2962	-0.634878	0.0187722	1e-200	-0.261001	0.0284743	2.8402e-06
rs3134976	6	32652305	C	A	0.7783	0.798508	0.0236105	1e-200	0.389884	0.0310888	5.24581e-06
rs34673422	6	32332661	C	A	0.0179	0.776529	0.0556217	1e-200	0.397315	0.115535	5.55021e-07
rs34767257	6	30932606	A	G	0.0746	0.329304	0.0273339	1.99986e-33	0.190625	0.0501708	5.01718e-07
rs3749946	6	31448862	A	C	0.0726	-0.328504	0.0331689	4.00037e-23	-0.232516	0.0564948	7.28013e-07
rs3873445	6	32683010	T	C	0.1163	0.765468	0.0233213	1e-200	0.492698	0.0460938	4.98972e-06
rs4711325	6	33432709	G	A	0.3241	-0.131028	0.0169569	1.10002e-14	-0.0995608	0.0274778	4.34278e-07
rs4713424	6	31002742	A	G	0.0895	-0.287682	0.0342725	4.70002e-17	-0.137853	0.0566863	3.09716e-07
rs511027	6	32206687	T	A	0.1143	-0.672944	0.0302732	1e-200	-0.405652	0.0418514	3.33173e-06
rs628357	6	31806598	A	G	0.0328	-0.597837	0.0698985	1.20005e-17	-0.232728	0.0909035	3.4365e-07
rs6450	6	32006797	A	G	0.0249	0.270027	0.0487793	3.09999e-08	0.152176	0.0874337	1.12453e-07
rs6913550	6	26540683	C	T	0.7604	-0.10436	0.0187251	2.5e-08	-0.0318561	0.0327892	3.6978e-08
rs72495971	6	29861111	G	A	0.0288	0.301105	0.0428456	2.09991e-12	0.146431	0.080973	1.19949e-07
rs73409695	6	32964256	C	T	0.0497	-0.329304	0.0452738	3.50026e-13	-0.241008	0.0682253	5.4867e-07
rs8192585	6	32188823	A	G	0.0378	0.506818	0.0333418	1e-200	0.367341	0.0635926	9.81578e-07
rs9258658	6	29822647	T	C	0.2068	-0.174353	0.0216263	7.50067e-16	-0.110063	0.0346095	3.97415e-07
rs9267059	6	31397416	T	C	0.0477	0.329304	0.0470212	2.49977e-12	0.549103	0.0634205	2.73923e-06
rs9277550	6	33055487	C	T	0.3161	-0.364643	0.0181203	1e-200	-0.13024	0.0286235	7.33395e-07
rs9468500	6	29210998	T	A	0.0487	-0.19062	0.0345359	3.40001e-08	-0.14961	0.0557081	2.07394e-07
rs12539741	7	128596805	T	C	0.1004	0.157004	0.0231562	1.20005e-11	0.0941037	0.0418939	1.59966e-07
rs10985070	9	123636121	A	C	0.5656	-0.0833816	0.0147838	1.7e-08	-0.0543884	0.0268077	1.45359e-07
rs11574914	9	34710338	A	G	0.3151	0.122218	0.0165446	1.50003e-13	-0.0108498	0.0277695	5.08099e-09
rs10796038	10	6397964	G	A	0.8241	0.116534	0.0194294	2e-09	0.0480385	0.0341413	6.69044e-08
rs12764378	10	63800004	A	G	0.2445	0.131028	0.0178133	1.9002e-13	0.0906402	0.0321515	3.03518e-07
rs537544	10	8108382	T	C	0.6203	-0.116534	0.0179266	8.00018e-11	-0.0180074	0.0273395	1.52747e-08
rs706778	10	6098949	T	C	0.4135	0.10436	0.0152225	7.10068e-12	0.0879326	0.0268492	3.75037e-07
rs10790268	11	118729391	G	A	0.8111	0.162519	0.0206268	3.29989e-15	0.0502458	0.0334329	7.73634e-08
rs4936059	11	128502496	G	A	0.34	0.0943107	0.0172537	4.60002e-08	-0.0192532	0.0281257	1.66365e-08
rs9603608	13	40318819	C	A	0.3439	-0.10436	0.0160349	7.59976e-11	-0.052129	0.0277063	1.22629e-07
rs8026898	15	69991417	A	G	0.2853	0.14842	0.0175177	2.39994e-17	0.100183	0.0297639	4.09306e-07
rs8032939	15	38834033	C	T	0.2416	0.116534	0.0166263	2.39994e-12	0.115444	0.0305977	4.88393e-07
rs13330176	16	86019087	A	T	0.2396	0.113329	0.0197142	8.99995e-09	0.0780792	0.0311919	2.22141e-07
rs12232497	17	38040119	C	T	0.4722	0.0943107	0.0159805	3.59998e-09	0.0834432	0.0264026	3.47063e-07
rs592390	18	12822314	C	T	0.4771	-0.0953102	0.0161744	3.79997e-09	-0.0433992	0.0265089	9.39768e-08
rs34536443	19	10463118	C	G	0.0288	-0.378436	0.0465962	4.60045e-16	-0.378122	0.0651456	7.99824e-07
rs4239702	20	44749251	C	T	0.7127	0.139262	0.018434	4.19952e-14	0.0462926	0.0295949	8.77598e-08
rs11203203	21	43836186	A	G	0.3519	0.0861777	0.0157768	4.70002e-08	0.0232956	0.027349	2.47536e-08
rs225433	21	43809418	G	C	0.1889	-0.127833	0.0227049	1.79999e-08	-0.0560788	0.0311875	9.63681e-08
rs8133843	21	36738242	A	G	0.6252	0.0953102	0.0163854	5.99998e-09	0.0348045	0.027246	5.67702e-08
rs2069235	22	39747780	A	G	0.2992	0.10436	0.0165683	2.99999e-10	0.0719592	0.0286519	2.17149e-07
EAF, effect allele frequency; SNP, single nucleotide polymorphism.

## Sheet: ST2
ST 2. Associations of RA-associated SNPs with studied outcomes
Source	Outcome	SNP	Chr	Position	EA	NEA	EAF	Beta_RA	SE_RA	P_RA	Beta_outcome	SE_outcome	P_outcome
UKB	Stroke	rs10858006	1	114114965	G	A	0.7992	0.105361	0.0182016	7.10003e-09	0.00402056	0.0153709	0.793654
UKB	Stroke	rs2240336	1	17674402	T	C	0.4145	-0.105361	0.0173992	1.40001e-09	0.00442607	0.0133882	0.74095
UKB	Stroke	rs2476601	1	114377568	G	A	0.9056	-0.593327	0.0227823	1e-200	-0.0325543	0.0218266	0.135831
UKB	Stroke	rs28411352	1	38278579	T	C	0.2505	0.10436	0.0178679	5.19996e-09	0.00394048	0.0150084	0.792896
UKB	Stroke	rs60733400	1	2516781	A	G	0.3141	-0.105361	0.017365	1.29999e-09	0.00347774	0.0138907	0.802306
UKB	Stroke	rs61828284	1	173299743	T	C	0.0795	-0.198451	0.0344874	8.70001e-09	-0.0269325	0.0251128	0.283513
UKB	Stroke	rs624988	1	117263790	C	T	0.5885	-0.0861777	0.0157658	4.60002e-08	-0.00153237	0.0135039	0.909653
UKB	Stroke	rs10175798	2	30449594	A	G	0.6203	0.0861777	0.0140459	5.39995e-09	-0.00529997	0.0136766	0.698371
UKB	Stroke	rs13426947	2	191933254	A	G	0.1909	0.131028	0.0186942	2.39994e-12	0.000359629	0.0167802	0.982901
UKB	Stroke	rs1858037	2	65598300	A	T	0.339	-0.105361	0.0170126	5.89997e-10	-0.0130532	0.013975	0.350281
UKB	Stroke	rs3087243	2	204738919	A	G	0.4702	-0.139262	0.0153069	9.20026e-20	-0.00334357	0.0132677	0.801035
UKB	Stroke	rs34695944	2	61124850	C	T	0.3608	0.116534	0.0154378	4.40048e-14	-0.00127037	0.0136648	0.92593
UKB	Stroke	rs9261602	2	76934183	G	A	0.5477	0.18633	0.0215028	4.49987e-18	0.00895601	0.0134231	0.504639
UKB	Stroke	rs9653442	2	100825367	T	C	0.5467	-0.105361	0.0151553	3.59998e-12	-0.0281461	0.0132494	0.0336423
UKB	Stroke	rs4452313	3	17047032	T	A	0.3082	0.105361	0.0166839	2.69998e-10	0.00845975	0.0146613	0.56393
UKB	Stroke	rs73081554	3	58302935	T	C	0.0517	0.165514	0.0303012	4.70002e-08	0.00219795	0.0258131	0.932143
UKB	Stroke	rs9310852	3	27784997	G	A	0.4622	0.0833816	0.0150777	3.2e-08	-0.0095491	0.01328	0.472105
UKB	Stroke	rs34046593	4	26111593	A	G	0.3211	0.139762	0.0168091	9.20026e-17	-0.000712997	0.0142644	0.960135
UKB	Stroke	rs2561477	5	102608924	A	G	0.3022	-0.105361	0.0169582	5.19996e-10	-0.00408971	0.0141302	0.772253
UKB	Stroke	rs7731626	5	55444683	A	G	0.3777	-0.198451	0.0201766	7.89951e-23	0.0200747	0.0136374	0.141014
UKB	Stroke	rs1071649	6	31239114	T	G	0.9831	0.314811	0.0197061	1e-200	0.00799062	0.0500197	0.873078
UKB	Stroke	rs11968393	6	32779073	G	T	0.0109	0.34249	0.0476231	6.4003e-13	0.10182	0.0572133	0.0751319
UKB	Stroke	rs1571878	6	167540842	T	C	0.5785	-0.116534	0.014884	4.90004e-15	-0.0117721	0.0133349	0.377343
UKB	Stroke	rs17208363	6	32297209	A	G	0.0696	-0.579818	0.0384716	1e-200	0.0490863	0.0275352	0.0746389
UKB	Stroke	rs17264332	6	138005515	G	A	0.169	0.162519	0.0183155	7.10068e-19	0.00321771	0.0159494	0.840117
UKB	Stroke	rs1830873	6	33620397	G	C	0.4543	0.198851	0.0156334	4.60045e-37	-0.013431	0.0134077	0.316472
UKB	Stroke	rs2229527	6	32797309	G	T	0.0646	0.579818	0.028764	1e-200	-0.0276002	0.0310778	0.374487
UKB	Stroke	rs2233434	6	44232920	G	A	0.0497	0.287682	0.0520717	3.29997e-08	-0.00367952	0.0325299	0.909942
UKB	Stroke	rs2451258	6	159506600	T	C	0.6521	0.10436	0.0168993	6.59994e-10	0.00203488	0.0136727	0.88169
UKB	Stroke	rs2844456	6	31864674	C	T	0.0398	0.891598	0.0291911	1e-200	0.0260725	0.0276896	0.346398
UKB	Stroke	rs3094633	6	30215120	T	C	0.4632	0.19062	0.015606	2.60016e-34	-0.000852058	0.0131948	0.948512
UKB	Stroke	rs3129967	6	32381461	T	C	0.2962	-0.634878	0.0187722	1e-200	0.0130682	0.0142681	0.359715
UKB	Stroke	rs3134976	6	32652305	C	A	0.7783	0.798508	0.0236105	1e-200	0.0141057	0.0155394	0.364019
UKB	Stroke	rs34673422	6	32332661	C	A	0.0179	0.776529	0.0556217	1e-200	-0.0926276	0.0581058	0.11091
UKB	Stroke	rs34767257	6	30932606	A	G	0.0746	0.329304	0.0273339	1.99986e-33	-0.0334322	0.0251119	0.18308
UKB	Stroke	rs3749946	6	31448862	A	C	0.0726	-0.328504	0.0331689	4.00037e-23	-0.0759063	0.0284232	0.00757213
UKB	Stroke	rs3873445	6	32683010	T	C	0.1163	0.765468	0.0233213	1e-200	-0.00967793	0.0231014	0.675265
UKB	Stroke	rs4711325	6	33432709	G	A	0.3241	-0.131028	0.0169569	1.10002e-14	0.0102999	0.0137734	0.454575
UKB	Stroke	rs4713424	6	31002742	A	G	0.0895	-0.287682	0.0342725	4.70002e-17	0.0142684	0.0285427	0.617148
UKB	Stroke	rs511027	6	32206687	T	A	0.1143	-0.672944	0.0302732	1e-200	-0.012949	0.0209647	0.536801
UKB	Stroke	rs628357	6	31806598	A	G	0.0328	-0.597837	0.0698985	1.20005e-17	0.0157199	0.0458389	0.731644
UKB	Stroke	rs6450	6	32006797	A	G	0.0249	0.270027	0.0487793	3.09999e-08	0.0791678	0.0436035	0.0694276
UKB	Stroke	rs6913550	6	26540683	C	T	0.7604	-0.10436	0.0187251	2.5e-08	0.00858904	0.0164241	0.601007
UKB	Stroke	rs72495971	6	29861111	G	A	0.0288	0.301105	0.0428456	2.09991e-12	0.0203971	0.0405853	0.615264
UKB	Stroke	rs73409695	6	32964256	C	T	0.0497	-0.329304	0.0452738	3.50026e-13	0.0417061	0.034102	0.221338
UKB	Stroke	rs8192585	6	32188823	A	G	0.0378	0.506818	0.0333418	1e-200	0.00926969	0.0317239	0.770134
UKB	Stroke	rs9258658	6	29822647	T	C	0.2068	-0.174353	0.0216263	7.50067e-16	-0.0295554	0.0173553	0.0885751
UKB	Stroke	rs9267059	6	31397416	T	C	0.0477	0.329304	0.0470212	2.49977e-12	-0.019893	0.0317814	0.53136
UKB	Stroke	rs9277550	6	33055487	C	T	0.3161	-0.364643	0.0181203	1e-200	0.0322293	0.014314	0.0243485
UKB	Stroke	rs9468500	6	29210998	T	A	0.0487	-0.19062	0.0345359	3.40001e-08	0.0156795	0.0279427	0.57471
UKB	Stroke	rs12539741	7	128596805	T	C	0.1004	0.157004	0.0231562	1.20005e-11	0.012388	0.0209183	0.553712
UKB	Stroke	rs10985070	9	123636121	A	C	0.5656	-0.0833816	0.0147838	1.7e-08	-0.00186694	0.013431	0.889448
UKB	Stroke	rs11574914	9	34710338	A	G	0.3151	0.122218	0.0165446	1.50003e-13	0.0355209	0.0139202	0.0107183
UKB	Stroke	rs10796038	10	6397964	G	A	0.8241	0.116534	0.0194294	2e-09	0.012149	0.01709	0.477155
UKB	Stroke	rs12764378	10	63800004	A	G	0.2445	0.131028	0.0178133	1.9002e-13	-0.00494364	0.0161116	0.758967
UKB	Stroke	rs537544	10	8108382	T	C	0.6203	-0.116534	0.0179266	8.00018e-11	0.00254088	0.0136911	0.85277
UKB	Stroke	rs706778	10	6098949	T	C	0.4135	0.10436	0.0152225	7.10068e-12	0.0084616	0.0134363	0.528853
UKB	Stroke	rs10790268	11	118729391	G	A	0.8111	0.162519	0.0206268	3.29989e-15	-0.00350347	0.0167296	0.834123
UKB	Stroke	rs4936059	11	128502496	G	A	0.34	0.0943107	0.0172537	4.60002e-08	-0.015153	0.0140757	0.281688
UKB	Stroke	rs9603608	13	40318819	C	A	0.3439	-0.10436	0.0160349	7.59976e-11	-0.0236318	0.0138617	0.0882267
UKB	Stroke	rs8026898	15	69991417	A	G	0.2853	0.14842	0.0175177	2.39994e-17	-0.017464	0.0148916	0.240901
UKB	Stroke	rs8032939	15	38834033	C	T	0.2416	0.116534	0.0166263	2.39994e-12	0.0257513	0.0153268	0.0929278
UKB	Stroke	rs13330176	16	86019087	A	T	0.2396	0.113329	0.0197142	8.99995e-09	-0.0109477	0.0156069	0.483012
UKB	Stroke	rs12232497	17	38040119	C	T	0.4722	0.0943107	0.0159805	3.59998e-09	-0.00601403	0.0132231	0.649244
UKB	Stroke	rs592390	18	12822314	C	T	0.4771	-0.0953102	0.0161744	3.79997e-09	0.000703489	0.0132728	0.95773
UKB	Stroke	rs34536443	19	10463118	C	G	0.0288	-0.378436	0.0465962	4.60045e-16	-0.0259076	0.0325596	0.426209
UKB	Stroke	rs4239702	20	44749251	C	T	0.7127	0.139262	0.018434	4.19952e-14	-0.00892191	0.0148269	0.547349
UKB	Stroke	rs11203203	21	43836186	A	G	0.3519	0.0861777	0.0157768	4.70002e-08	0.037484	0.0136955	0.00620117
UKB	Stroke	rs225433	21	43809418	G	C	0.1889	-0.127833	0.0227049	1.79999e-08	0.0114163	0.0155958	0.464164
UKB	Stroke	rs8133843	21	36738242	A	G	0.6252	0.0953102	0.0163854	5.99998e-09	0.00277062	0.0136545	0.839206
UKB	Stroke	rs2069235	22	39747780	A	G	0.2992	0.10436	0.0165683	2.99999e-10	0.026879	0.0143382	0.0608411
UKB	IS	rs10858006	1	114114965	G	A	0.7992	0.105361	0.0182016	7.10003e-09	0.0176497	0.020613	0.391863
UKB	IS	rs2240336	1	17674402	T	C	0.4145	-0.105361	0.0173992	1.40001e-09	0.00130809	0.0179582	0.941933
UKB	IS	rs2476601	1	114377568	G	A	0.9056	-0.593327	0.0227823	1e-200	-0.0648847	0.0292558	0.0265658
UKB	IS	rs28411352	1	38278579	T	C	0.2505	0.10436	0.0178679	5.19996e-09	-0.00346901	0.020135	0.863212
UKB	IS	rs60733400	1	2516781	A	G	0.3141	-0.105361	0.017365	1.29999e-09	-0.018579	0.0186329	0.318712
UKB	IS	rs61828284	1	173299743	T	C	0.0795	-0.198451	0.0344874	8.70001e-09	0.00229957	0.0336698	0.945549
UKB	IS	rs624988	1	117263790	C	T	0.5885	-0.0861777	0.0157658	4.60002e-08	0.00212145	0.0181048	0.90672
UKB	IS	rs10175798	2	30449594	A	G	0.6203	0.0861777	0.0140459	5.39995e-09	0.0152682	0.0183442	0.405227
UKB	IS	rs13426947	2	191933254	A	G	0.1909	0.131028	0.0186942	2.39994e-12	0.00839118	0.0225141	0.709365
UKB	IS	rs1858037	2	65598300	A	T	0.339	-0.105361	0.0170126	5.89997e-10	-0.0134488	0.0187529	0.473275
UKB	IS	rs3087243	2	204738919	A	G	0.4702	-0.139262	0.0153069	9.20026e-20	0.00210054	0.0177934	0.906027
UKB	IS	rs34695944	2	61124850	C	T	0.3608	0.116534	0.0154378	4.40048e-14	0.0071914	0.0183243	0.694725
UKB	IS	rs9261602	2	76934183	G	A	0.5477	0.18633	0.0215028	4.49987e-18	0.0106393	0.0180065	0.554615
UKB	IS	rs9653442	2	100825367	T	C	0.5467	-0.105361	0.0151553	3.59998e-12	-0.0558867	0.0177727	0.00166359
UKB	IS	rs4452313	3	17047032	T	A	0.3082	0.105361	0.0166839	2.69998e-10	0.018536	0.0196649	0.345889
UKB	IS	rs73081554	3	58302935	T	C	0.0517	0.165514	0.0303012	4.70002e-08	-0.00251468	0.0346341	0.942119
UKB	IS	rs9310852	3	27784997	G	A	0.4622	0.0833816	0.0150777	3.2e-08	-0.0195527	0.0178179	0.272482
UKB	IS	rs34046593	4	26111593	A	G	0.3211	0.139762	0.0168091	9.20026e-17	0.00110997	0.0191382	0.95375
UKB	IS	rs2561477	5	102608924	A	G	0.3022	-0.105361	0.0169582	5.19996e-10	-0.027594	0.0189582	0.145526
UKB	IS	rs7731626	5	55444683	A	G	0.3777	-0.198451	0.0201766	7.89951e-23	0.0172114	0.0182943	0.346805
UKB	IS	rs1071649	6	31239114	T	G	0.9831	0.314811	0.0197061	1e-200	0.00640497	0.0670692	0.923919
UKB	IS	rs11968393	6	32779073	G	T	0.0109	0.34249	0.0476231	6.4003e-13	0.180524	0.0775846	0.0199758
UKB	IS	rs1571878	6	167540842	T	C	0.5785	-0.116534	0.014884	4.90004e-15	0.00711846	0.0178907	0.690714
UKB	IS	rs17208363	6	32297209	A	G	0.0696	-0.579818	0.0384716	1e-200	0.0838521	0.0369731	0.023334
UKB	IS	rs17264332	6	138005515	G	A	0.169	0.162519	0.0183155	7.10068e-19	0.0159802	0.0213957	0.455131
UKB	IS	rs1830873	6	33620397	G	C	0.4543	0.198851	0.0156334	4.60045e-37	-0.0231798	0.0179772	0.197259
UKB	IS	rs2229527	6	32797309	G	T	0.0646	0.579818	0.028764	1e-200	0.000350172	0.0416369	0.99329
UKB	IS	rs2233434	6	44232920	G	A	0.0497	0.287682	0.0520717	3.29997e-08	-0.0752344	0.0436696	0.0849233
UKB	IS	rs2451258	6	159506600	T	C	0.6521	0.10436	0.0168993	6.59994e-10	-0.00884238	0.0183417	0.629741
UKB	IS	rs2844456	6	31864674	C	T	0.0398	0.891598	0.0291911	1e-200	-0.0165543	0.0371775	0.656119
UKB	IS	rs3094633	6	30215120	T	C	0.4632	0.19062	0.015606	2.60016e-34	-0.00352006	0.0177019	0.842379
UKB	IS	rs3129967	6	32381461	T	C	0.2962	-0.634878	0.0187722	1e-200	0.0398653	0.0191357	0.0372245
UKB	IS	rs3134976	6	32652305	C	A	0.7783	0.798508	0.0236105	1e-200	0.0124952	0.0208448	0.548879
UKB	IS	rs34673422	6	32332661	C	A	0.0179	0.776529	0.0556217	1e-200	-0.0703161	0.0779285	0.36689
UKB	IS	rs34767257	6	30932606	A	G	0.0746	0.329304	0.0273339	1.99986e-33	-0.0538862	0.0336341	0.109127
UKB	IS	rs3749946	6	31448862	A	C	0.0726	-0.328504	0.0331689	4.00037e-23	-0.0695085	0.0381114	0.0681789
UKB	IS	rs3873445	6	32683010	T	C	0.1163	0.765468	0.0233213	1e-200	-0.0140908	0.0309452	0.648861
UKB	IS	rs4711325	6	33432709	G	A	0.3241	-0.131028	0.0169569	1.10002e-14	0.0243485	0.0184733	0.187491
UKB	IS	rs4713424	6	31002742	A	G	0.0895	-0.287682	0.0342725	4.70002e-17	0.0111713	0.0382791	0.77041
UKB	IS	rs511027	6	32206687	T	A	0.1143	-0.672944	0.0302732	1e-200	-0.0111774	0.0281381	0.691195
UKB	IS	rs628357	6	31806598	A	G	0.0328	-0.597837	0.0698985	1.20005e-17	-0.0219337	0.0614643	0.721202
UKB	IS	rs6450	6	32006797	A	G	0.0249	0.270027	0.0487793	3.09999e-08	0.0576261	0.0584145	0.323886
UKB	IS	rs6913550	6	26540683	C	T	0.7604	-0.10436	0.0187251	2.5e-08	0.0347873	0.0220233	0.114206
UKB	IS	rs72495971	6	29861111	G	A	0.0288	0.301105	0.0428456	2.09991e-12	-0.0170552	0.054566	0.754614
UKB	IS	rs73409695	6	32964256	C	T	0.0497	-0.329304	0.0452738	3.50026e-13	0.0565045	0.0458951	0.21826
UKB	IS	rs8192585	6	32188823	A	G	0.0378	0.506818	0.0333418	1e-200	0.00788462	0.0425147	0.852871
UKB	IS	rs9258658	6	29822647	T	C	0.2068	-0.174353	0.0216263	7.50067e-16	-0.0495915	0.0232699	0.033077
UKB	IS	rs9267059	6	31397416	T	C	0.0477	0.329304	0.0470212	2.49977e-12	-0.0649498	0.0426502	0.127797
UKB	IS	rs9277550	6	33055487	C	T	0.3161	-0.364643	0.0181203	1e-200	0.0535579	0.0191978	0.00527409
UKB	IS	rs9468500	6	29210998	T	A	0.0487	-0.19062	0.0345359	3.40001e-08	-0.0380033	0.0375128	0.311023
UKB	IS	rs12539741	7	128596805	T	C	0.1004	0.157004	0.0231562	1.20005e-11	0.0278705	0.0280734	0.320822
UKB	IS	rs10985070	9	123636121	A	C	0.5656	-0.0833816	0.0147838	1.7e-08	-0.00259242	0.0180167	0.885588
UKB	IS	rs11574914	9	34710338	A	G	0.3151	0.122218	0.0165446	1.50003e-13	0.0293171	0.0186773	0.116493
UKB	IS	rs10796038	10	6397964	G	A	0.8241	0.116534	0.0194294	2e-09	0.0203259	0.0229076	0.374919
UKB	IS	rs12764378	10	63800004	A	G	0.2445	0.131028	0.0178133	1.9002e-13	0.00271977	0.0216151	0.899869
UKB	IS	rs537544	10	8108382	T	C	0.6203	-0.116534	0.0179266	8.00018e-11	0.00409785	0.0183693	0.823472
UKB	IS	rs706778	10	6098949	T	C	0.4135	0.10436	0.0152225	7.10068e-12	0.0165859	0.0180225	0.357423
UKB	IS	rs10790268	11	118729391	G	A	0.8111	0.162519	0.0206268	3.29989e-15	-0.0166205	0.0224423	0.458941
UKB	IS	rs4936059	11	128502496	G	A	0.34	0.0943107	0.0172537	4.60002e-08	0.00186287	0.0188777	0.921392
UKB	IS	rs9603608	13	40318819	C	A	0.3439	-0.10436	0.0160349	7.59976e-11	-0.016315	0.0185934	0.380237
UKB	IS	rs8026898	15	69991417	A	G	0.2853	0.14842	0.0175177	2.39994e-17	-0.0132734	0.0199792	0.506461
UKB	IS	rs8032939	15	38834033	C	T	0.2416	0.116534	0.0166263	2.39994e-12	0.049383	0.0205562	0.0162907
UKB	IS	rs13330176	16	86019087	A	T	0.2396	0.113329	0.0197142	8.99995e-09	-0.0265303	0.0209312	0.204977
UKB	IS	rs12232497	17	38040119	C	T	0.4722	0.0943107	0.0159805	3.59998e-09	-0.0160159	0.0177393	0.366608
UKB	IS	rs592390	18	12822314	C	T	0.4771	-0.0953102	0.0161744	3.79997e-09	-0.00482483	0.0178063	0.78642
UKB	IS	rs34536443	19	10463118	C	G	0.0288	-0.378436	0.0465962	4.60045e-16	-0.00719789	0.043587	0.868835
UKB	IS	rs4239702	20	44749251	C	T	0.7127	0.139262	0.018434	4.19952e-14	0.0145325	0.0198846	0.464876
UKB	IS	rs11203203	21	43836186	A	G	0.3519	0.0861777	0.0157768	4.70002e-08	0.0362197	0.0183698	0.0486439
UKB	IS	rs225433	21	43809418	G	C	0.1889	-0.127833	0.0227049	1.79999e-08	0.0113921	0.0209217	0.58609
UKB	IS	rs8133843	21	36738242	A	G	0.6252	0.0953102	0.0163854	5.99998e-09	0.0124549	0.018318	0.496549
UKB	IS	rs2069235	22	39747780	A	G	0.2992	0.10436	0.0165683	2.99999e-10	0.0243013	0.0192376	0.206512
UKB	ICH	rs10858006	1	114114965	G	A	0.7992	0.105361	0.0182016	7.10003e-09	-0.0134259	0.0426351	0.752835
UKB	ICH	rs2240336	1	17674402	T	C	0.4145	-0.105361	0.0173992	1.40001e-09	-0.00668797	0.0370981	0.856934
UKB	ICH	rs2476601	1	114377568	G	A	0.9056	-0.593327	0.0227823	1e-200	0.0997234	0.060494	0.0992534
UKB	ICH	rs28411352	1	38278579	T	C	0.2505	0.10436	0.0178679	5.19996e-09	0.00773041	0.041615	0.852633
UKB	ICH	rs60733400	1	2516781	A	G	0.3141	-0.105361	0.017365	1.29999e-09	0.0307552	0.0385042	0.424435
UKB	ICH	rs61828284	1	173299743	T	C	0.0795	-0.198451	0.0344874	8.70001e-09	0.0438411	0.0695537	0.528485
UKB	ICH	rs624988	1	117263790	C	T	0.5885	-0.0861777	0.0157658	4.60002e-08	-0.0220578	0.0374447	0.555809
UKB	ICH	rs10175798	2	30449594	A	G	0.6203	0.0861777	0.0140459	5.39995e-09	-0.0173444	0.0379489	0.647638
UKB	ICH	rs13426947	2	191933254	A	G	0.1909	0.131028	0.0186942	2.39994e-12	0.0145462	0.0464792	0.75431
UKB	ICH	rs1858037	2	65598300	A	T	0.339	-0.105361	0.0170126	5.89997e-10	-0.0625033	0.0387274	0.106543
UKB	ICH	rs3087243	2	204738919	A	G	0.4702	-0.139262	0.0153069	9.20026e-20	-0.0408998	0.0367677	0.265973
UKB	ICH	rs34695944	2	61124850	C	T	0.3608	0.116534	0.0154378	4.40048e-14	0.0566467	0.0378703	0.134704
UKB	ICH	rs9261602	2	76934183	G	A	0.5477	0.18633	0.0215028	4.49987e-18	0.053446	0.037202	0.15082
UKB	ICH	rs9653442	2	100825367	T	C	0.5467	-0.105361	0.0151553	3.59998e-12	-0.0101785	0.0367173	0.781617
UKB	ICH	rs4452313	3	17047032	T	A	0.3082	0.105361	0.0166839	2.69998e-10	-0.0325523	0.0406567	0.423328
UKB	ICH	rs73081554	3	58302935	T	C	0.0517	0.165514	0.0303012	4.70002e-08	0.056796	0.0715525	0.427331
UKB	ICH	rs9310852	3	27784997	G	A	0.4622	0.0833816	0.0150777	3.2e-08	0.0116274	0.036803	0.752052
UKB	ICH	rs34046593	4	26111593	A	G	0.3211	0.139762	0.0168091	9.20026e-17	-0.0324259	0.0395377	0.412144
UKB	ICH	rs2561477	5	102608924	A	G	0.3022	-0.105361	0.0169582	5.19996e-10	0.0342931	0.0391423	0.380967
UKB	ICH	rs7731626	5	55444683	A	G	0.3777	-0.198451	0.0201766	7.89951e-23	0.0260161	0.0377986	0.491274
UKB	ICH	rs1071649	6	31239114	T	G	0.9831	0.314811	0.0197061	1e-200	-0.143305	0.138723	0.301589
UKB	ICH	rs11968393	6	32779073	G	T	0.0109	0.34249	0.0476231	6.4003e-13	0.0378572	0.155914	0.808154
UKB	ICH	rs1571878	6	167540842	T	C	0.5785	-0.116534	0.014884	4.90004e-15	-0.0325079	0.0369513	0.378994
UKB	ICH	rs17208363	6	32297209	A	G	0.0696	-0.579818	0.0384716	1e-200	-0.0063754	0.0762883	0.933398
UKB	ICH	rs17264332	6	138005515	G	A	0.169	0.162519	0.0183155	7.10068e-19	0.019816	0.0441884	0.653833
UKB	ICH	rs1830873	6	33620397	G	C	0.4543	0.198851	0.0156334	4.60045e-37	0.0443247	0.0371955	0.233391
UKB	ICH	rs2229527	6	32797309	G	T	0.0646	0.579818	0.028764	1e-200	-0.101177	0.0860936	0.239918
UKB	ICH	rs2233434	6	44232920	G	A	0.0497	0.287682	0.0520717	3.29997e-08	-0.0674228	0.0901227	0.454387
UKB	ICH	rs2451258	6	159506600	T	C	0.6521	0.10436	0.0168993	6.59994e-10	0.0150502	0.0378644	0.691016
UKB	ICH	rs2844456	6	31864674	C	T	0.0398	0.891598	0.0291911	1e-200	0.144849	0.0767122	0.0589969
UKB	ICH	rs3094633	6	30215120	T	C	0.4632	0.19062	0.015606	2.60016e-34	-0.0108818	0.0365609	0.765982
UKB	ICH	rs3129967	6	32381461	T	C	0.2962	-0.634878	0.0187722	1e-200	-0.064679	0.0395173	0.101687
UKB	ICH	rs3134976	6	32652305	C	A	0.7783	0.798508	0.0236105	1e-200	0.0252327	0.0430892	0.558149
UKB	ICH	rs34673422	6	32332661	C	A	0.0179	0.776529	0.0556217	1e-200	-0.0557327	0.160204	0.727926
UKB	ICH	rs34767257	6	30932606	A	G	0.0746	0.329304	0.0273339	1.99986e-33	0.0257366	0.0693725	0.710644
UKB	ICH	rs3749946	6	31448862	A	C	0.0726	-0.328504	0.0331689	4.00037e-23	-0.0265371	0.0787476	0.736125
UKB	ICH	rs3873445	6	32683010	T	C	0.1163	0.765468	0.0233213	1e-200	0.0402056	0.0642679	0.531582
UKB	ICH	rs4711325	6	33432709	G	A	0.3241	-0.131028	0.0169569	1.10002e-14	-0.00194369	0.0381996	0.959419
UKB	ICH	rs4713424	6	31002742	A	G	0.0895	-0.287682	0.0342725	4.70002e-17	0.0040686	0.0791347	0.958996
UKB	ICH	rs511027	6	32206687	T	A	0.1143	-0.672944	0.0302732	1e-200	-0.0564952	0.0582324	0.331963
UKB	ICH	rs628357	6	31806598	A	G	0.0328	-0.597837	0.0698985	1.20005e-17	0.0654675	0.12691	0.605955
UKB	ICH	rs6450	6	32006797	A	G	0.0249	0.270027	0.0487793	3.09999e-08	0.237173	0.120626	0.0492763
UKB	ICH	rs6913550	6	26540683	C	T	0.7604	-0.10436	0.0187251	2.5e-08	-0.0319462	0.0455164	0.482765
UKB	ICH	rs72495971	6	29861111	G	A	0.0288	0.301105	0.0428456	2.09991e-12	0.148461	0.112888	0.188468
UKB	ICH	rs73409695	6	32964256	C	T	0.0497	-0.329304	0.0452738	3.50026e-13	0.141292	0.0950119	0.136988
UKB	ICH	rs8192585	6	32188823	A	G	0.0378	0.506818	0.0333418	1e-200	0.123401	0.0879536	0.160611
UKB	ICH	rs9258658	6	29822647	T	C	0.2068	-0.174353	0.0216263	7.50067e-16	-0.0307576	0.0480854	0.522404
UKB	ICH	rs9267059	6	31397416	T	C	0.0477	0.329304	0.0470212	2.49977e-12	0.0555869	0.0881409	0.528263
UKB	ICH	rs9277550	6	33055487	C	T	0.3161	-0.364643	0.0181203	1e-200	0.0325745	0.0396746	0.411622
UKB	ICH	rs9468500	6	29210998	T	A	0.0487	-0.19062	0.0345359	3.40001e-08	0.0852953	0.0775139	0.271163
UKB	ICH	rs12539741	7	128596805	T	C	0.1004	0.157004	0.0231562	1.20005e-11	0.0398852	0.0579568	0.491334
UKB	ICH	rs10985070	9	123636121	A	C	0.5656	-0.0833816	0.0147838	1.7e-08	-0.00670553	0.0372218	0.857034
UKB	ICH	rs11574914	9	34710338	A	G	0.3151	0.122218	0.0165446	1.50003e-13	0.0252147	0.0385884	0.513482
UKB	ICH	rs10796038	10	6397964	G	A	0.8241	0.116534	0.0194294	2e-09	0.0615122	0.0474487	0.19484
UKB	ICH	rs12764378	10	63800004	A	G	0.2445	0.131028	0.0178133	1.9002e-13	-0.000840965	0.0446545	0.984975
UKB	ICH	rs537544	10	8108382	T	C	0.6203	-0.116534	0.0179266	8.00018e-11	-0.028061	0.0379177	0.45927
UKB	ICH	rs706778	10	6098949	T	C	0.4135	0.10436	0.0152225	7.10068e-12	-0.017111	0.0372396	0.645887
UKB	ICH	rs10790268	11	118729391	G	A	0.8111	0.162519	0.0206268	3.29989e-15	-0.0472445	0.046413	0.308718
UKB	ICH	rs4936059	11	128502496	G	A	0.34	0.0943107	0.0172537	4.60002e-08	-0.0547902	0.0390112	0.160178
UKB	ICH	rs9603608	13	40318819	C	A	0.3439	-0.10436	0.0160349	7.59976e-11	-0.0419732	0.0383895	0.27424
UKB	ICH	rs8026898	15	69991417	A	G	0.2853	0.14842	0.0175177	2.39994e-17	-0.00172898	0.0412562	0.966572
UKB	ICH	rs8032939	15	38834033	C	T	0.2416	0.116534	0.0166263	2.39994e-12	0.00169643	0.0424834	0.968148
UKB	ICH	rs13330176	16	86019087	A	T	0.2396	0.113329	0.0197142	8.99995e-09	-0.00030309	0.0432502	0.994409
UKB	ICH	rs12232497	17	38040119	C	T	0.4722	0.0943107	0.0159805	3.59998e-09	0.0215646	0.0366413	0.556174
UKB	ICH	rs592390	18	12822314	C	T	0.4771	-0.0953102	0.0161744	3.79997e-09	0.0142623	0.0367889	0.698253
UKB	ICH	rs34536443	19	10463118	C	G	0.0288	-0.378436	0.0465962	4.60045e-16	-0.0586384	0.0903548	0.516352
UKB	ICH	rs4239702	20	44749251	C	T	0.7127	0.139262	0.018434	4.19952e-14	0.0298573	0.0411244	0.467824
UKB	ICH	rs11203203	21	43836186	A	G	0.3519	0.0861777	0.0157768	4.70002e-08	-0.0420111	0.037959	0.268403
UKB	ICH	rs225433	21	43809418	G	C	0.1889	-0.127833	0.0227049	1.79999e-08	0.0500953	0.0432275	0.246507
UKB	ICH	rs8133843	21	36738242	A	G	0.6252	0.0953102	0.0163854	5.99998e-09	0.0159225	0.0378342	0.673865
UKB	ICH	rs2069235	22	39747780	A	G	0.2992	0.10436	0.0165683	2.99999e-10	-0.0238987	0.0397357	0.547546
UKB	SAH	rs10858006	1	114114965	G	A	0.7992	0.105361	0.0182016	7.10003e-09	-0.0340451	0.0459602	0.458844
UKB	SAH	rs2240336	1	17674402	T	C	0.4145	-0.105361	0.0173992	1.40001e-09	-0.0168569	0.0400193	0.673596
UKB	SAH	rs2476601	1	114377568	G	A	0.9056	-0.593327	0.0227823	1e-200	0.107068	0.0652419	0.100778
UKB	SAH	rs28411352	1	38278579	T	C	0.2505	0.10436	0.0178679	5.19996e-09	0.085991	0.0448102	0.0549835
UKB	SAH	rs60733400	1	2516781	A	G	0.3141	-0.105361	0.017365	1.29999e-09	-0.003939	0.041509	0.924398
UKB	SAH	rs61828284	1	173299743	T	C	0.0795	-0.198451	0.0344874	8.70001e-09	0.0868789	0.0750782	0.247199
UKB	SAH	rs624988	1	117263790	C	T	0.5885	-0.0861777	0.0157658	4.60002e-08	0.0158966	0.0403786	0.693811
UKB	SAH	rs10175798	2	30449594	A	G	0.6203	0.0861777	0.0140459	5.39995e-09	-0.0592372	0.0408451	0.146978
UKB	SAH	rs13426947	2	191933254	A	G	0.1909	0.131028	0.0186942	2.39994e-12	-0.00867758	0.0501067	0.862508
UKB	SAH	rs1858037	2	65598300	A	T	0.339	-0.105361	0.0170126	5.89997e-10	-0.000761787	0.0417497	0.985442
UKB	SAH	rs3087243	2	204738919	A	G	0.4702	-0.139262	0.0153069	9.20026e-20	0.0333268	0.0396631	0.400769
UKB	SAH	rs34695944	2	61124850	C	T	0.3608	0.116534	0.0154378	4.40048e-14	-0.024625	0.0408492	0.546623
UKB	SAH	rs9261602	2	76934183	G	A	0.5477	0.18633	0.0215028	4.49987e-18	-0.0649069	0.0401015	0.105541
UKB	SAH	rs9653442	2	100825367	T	C	0.5467	-0.105361	0.0151553	3.59998e-12	-0.0248945	0.0395836	0.529409
UKB	SAH	rs4452313	3	17047032	T	A	0.3082	0.105361	0.0166839	2.69998e-10	-0.00700684	0.0437988	0.872899
UKB	SAH	rs73081554	3	58302935	T	C	0.0517	0.165514	0.0303012	4.70002e-08	0.0264631	0.0769045	0.730769
UKB	SAH	rs9310852	3	27784997	G	A	0.4622	0.0833816	0.0150777	3.2e-08	0.0086752	0.0396218	0.826689
UKB	SAH	rs34046593	4	26111593	A	G	0.3211	0.139762	0.0168091	9.20026e-17	-0.0415797	0.0425883	0.328907
UKB	SAH	rs2561477	5	102608924	A	G	0.3022	-0.105361	0.0169582	5.19996e-10	0.0448586	0.0421844	0.287604
UKB	SAH	rs7731626	5	55444683	A	G	0.3777	-0.198451	0.0201766	7.89951e-23	0.0312175	0.0407247	0.443349
UKB	SAH	rs1071649	6	31239114	T	G	0.9831	0.314811	0.0197061	1e-200	0.0646586	0.149811	0.666031
UKB	SAH	rs11968393	6	32779073	G	T	0.0109	0.34249	0.0476231	6.4003e-13	0.0594738	0.16853	0.724165
UKB	SAH	rs1571878	6	167540842	T	C	0.5785	-0.116534	0.014884	4.90004e-15	-0.0133111	0.0397956	0.738012
UKB	SAH	rs17208363	6	32297209	A	G	0.0696	-0.579818	0.0384716	1e-200	0.217094	0.0820982	0.00818565
UKB	SAH	rs17264332	6	138005515	G	A	0.169	0.162519	0.0183155	7.10068e-19	0.0438569	0.0476308	0.357172
UKB	SAH	rs1830873	6	33620397	G	C	0.4543	0.198851	0.0156334	4.60045e-37	0.00113755	0.0400999	0.977369
UKB	SAH	rs2229527	6	32797309	G	T	0.0646	0.579818	0.028764	1e-200	0.0281377	0.0929517	0.762109
UKB	SAH	rs2233434	6	44232920	G	A	0.0497	0.287682	0.0520717	3.29997e-08	0.0941524	0.097168	0.332563
UKB	SAH	rs2451258	6	159506600	T	C	0.6521	0.10436	0.0168993	6.59994e-10	0.00395399	0.0408289	0.922851
UKB	SAH	rs2844456	6	31864674	C	T	0.0398	0.891598	0.0291911	1e-200	0.0444536	0.0827258	0.591019
UKB	SAH	rs3094633	6	30215120	T	C	0.4632	0.19062	0.015606	2.60016e-34	-0.0305039	0.0394138	0.438966
UKB	SAH	rs3129967	6	32381461	T	C	0.2962	-0.634878	0.0187722	1e-200	-0.0487421	0.042591	0.252448
UKB	SAH	rs3134976	6	32652305	C	A	0.7783	0.798508	0.0236105	1e-200	0.0256178	0.0464119	0.580972
UKB	SAH	rs34673422	6	32332661	C	A	0.0179	0.776529	0.0556217	1e-200	-0.265024	0.174416	0.128638
UKB	SAH	rs34767257	6	30932606	A	G	0.0746	0.329304	0.0273339	1.99986e-33	-0.0837481	0.0747642	0.262645
UKB	SAH	rs3749946	6	31448862	A	C	0.0726	-0.328504	0.0331689	4.00037e-23	-0.0878295	0.0848406	0.300562
UKB	SAH	rs3873445	6	32683010	T	C	0.1163	0.765468	0.0233213	1e-200	-0.0836524	0.0688338	0.224259
UKB	SAH	rs4711325	6	33432709	G	A	0.3241	-0.131028	0.0169569	1.10002e-14	0.00399493	0.0411424	0.922647
UKB	SAH	rs4713424	6	31002742	A	G	0.0895	-0.287682	0.0342725	4.70002e-17	-0.0135447	0.0850782	0.873509
UKB	SAH	rs511027	6	32206687	T	A	0.1143	-0.672944	0.0302732	1e-200	-0.0134919	0.0624863	0.829052
UKB	SAH	rs628357	6	31806598	A	G	0.0328	-0.597837	0.0698985	1.20005e-17	-0.000149369	0.136654	0.999128
UKB	SAH	rs6450	6	32006797	A	G	0.0249	0.270027	0.0487793	3.09999e-08	-0.0452961	0.130853	0.729223
UKB	SAH	rs6913550	6	26540683	C	T	0.7604	-0.10436	0.0187251	2.5e-08	0.0115197	0.0490791	0.814428
UKB	SAH	rs72495971	6	29861111	G	A	0.0288	0.301105	0.0428456	2.09991e-12	-0.0117123	0.12044	0.922531
UKB	SAH	rs73409695	6	32964256	C	T	0.0497	-0.329304	0.0452738	3.50026e-13	0.0642461	0.101085	0.525059
UKB	SAH	rs8192585	6	32188823	A	G	0.0378	0.506818	0.0333418	1e-200	-0.00292954	0.0950698	0.975417
UKB	SAH	rs9258658	6	29822647	T	C	0.2068	-0.174353	0.0216263	7.50067e-16	-0.068576	0.0518613	0.18607
UKB	SAH	rs9267059	6	31397416	T	C	0.0477	0.329304	0.0470212	2.49977e-12	-0.0586583	0.0949617	0.53677
UKB	SAH	rs9277550	6	33055487	C	T	0.3161	-0.364643	0.0181203	1e-200	-0.000953774	0.042798	0.98222
UKB	SAH	rs9468500	6	29210998	T	A	0.0487	-0.19062	0.0345359	3.40001e-08	0.10719	0.0833512	0.198442
UKB	SAH	rs12539741	7	128596805	T	C	0.1004	0.157004	0.0231562	1.20005e-11	-0.00481281	0.0625682	0.938686
UKB	SAH	rs10985070	9	123636121	A	C	0.5656	-0.0833816	0.0147838	1.7e-08	0.00101937	0.0400697	0.979704
UKB	SAH	rs11574914	9	34710338	A	G	0.3151	0.122218	0.0165446	1.50003e-13	0.0429225	0.0415508	0.301598
UKB	SAH	rs10796038	10	6397964	G	A	0.8241	0.116534	0.0194294	2e-09	-0.0245275	0.0511559	0.631607
UKB	SAH	rs12764378	10	63800004	A	G	0.2445	0.131028	0.0178133	1.9002e-13	-0.0394018	0.0480784	0.412483
UKB	SAH	rs537544	10	8108382	T	C	0.6203	-0.116534	0.0179266	8.00018e-11	-0.0476099	0.0409065	0.244476
UKB	SAH	rs706778	10	6098949	T	C	0.4135	0.10436	0.0152225	7.10068e-12	-0.00543994	0.040153	0.892232
UKB	SAH	rs10790268	11	118729391	G	A	0.8111	0.162519	0.0206268	3.29989e-15	0.0351806	0.0499748	0.481453
UKB	SAH	rs4936059	11	128502496	G	A	0.34	0.0943107	0.0172537	4.60002e-08	-0.0575942	0.0420732	0.171029
UKB	SAH	rs9603608	13	40318819	C	A	0.3439	-0.10436	0.0160349	7.59976e-11	-0.0604049	0.0413942	0.144494
UKB	SAH	rs8026898	15	69991417	A	G	0.2853	0.14842	0.0175177	2.39994e-17	0.0199945	0.0444928	0.653153
UKB	SAH	rs8032939	15	38834033	C	T	0.2416	0.116534	0.0166263	2.39994e-12	-0.031116	0.0457979	0.496873
UKB	SAH	rs13330176	16	86019087	A	T	0.2396	0.113329	0.0197142	8.99995e-09	0.0467173	0.0467058	0.317191
UKB	SAH	rs12232497	17	38040119	C	T	0.4722	0.0943107	0.0159805	3.59998e-09	0.0347219	0.0394924	0.379291
UKB	SAH	rs592390	18	12822314	C	T	0.4771	-0.0953102	0.0161744	3.79997e-09	-0.00622343	0.0396431	0.875256
UKB	SAH	rs34536443	19	10463118	C	G	0.0288	-0.378436	0.0465962	4.60045e-16	-0.0142277	0.0975247	0.88401
UKB	SAH	rs4239702	20	44749251	C	T	0.7127	0.139262	0.018434	4.19952e-14	-0.00668107	0.0443634	0.880292
UKB	SAH	rs11203203	21	43836186	A	G	0.3519	0.0861777	0.0157768	4.70002e-08	-0.0135108	0.0409306	0.741332
UKB	SAH	rs225433	21	43809418	G	C	0.1889	-0.127833	0.0227049	1.79999e-08	0.0522893	0.0466145	0.261973
UKB	SAH	rs8133843	21	36738242	A	G	0.6252	0.0953102	0.0163854	5.99998e-09	-0.0410464	0.0408347	0.314808
UKB	SAH	rs2069235	22	39747780	A	G	0.2992	0.10436	0.0165683	2.99999e-10	0.0596573	0.0428141	0.163498
FinnGen	CAD	rs10858006	1	114114965	G	A	0.7992	0.105361	0.0182016	7.10003e-09	0.0244	0.0136	0.07405
FinnGen	CAD	rs2240336	1	17674402	T	C	0.4145	-0.105361	0.0173992	1.40001e-09	0.0137	0.0113	0.2248
FinnGen	CAD	rs2476601	1	114377568	G	A	0.9056	-0.593327	0.0227823	1e-200	-0.0369	0.0155	0.01775
FinnGen	CAD	rs28411352	1	38278579	T	C	0.2505	0.10436	0.0178679	5.19996e-09	-0.0169	0.0122	0.166
FinnGen	CAD	rs60733400	1	2516781	A	G	0.3141	-0.105361	0.017365	1.29999e-09	0.0095	0.0115	0.4103
FinnGen	CAD	rs61828284	1	173299743	T	C	0.0795	-0.198451	0.0344874	8.70001e-09	0.0511	0.0223	0.02212
FinnGen	CAD	rs624988	1	117263790	C	T	0.5885	-0.0861777	0.0157658	4.60002e-08	-0.0197	0.0115	0.08584
FinnGen	CAD	rs10175798	2	30449594	A	G	0.6203	0.0861777	0.0140459	5.39995e-09	-0.0015	0.0112	0.8961
FinnGen	CAD	rs13426947	2	191933254	A	G	0.1909	0.131028	0.0186942	2.39994e-12	0.0121	0.0128	0.3426
FinnGen	CAD	rs1858037	2	65598300	A	T	0.339	-0.105361	0.0170126	5.89997e-10	-0.0128	0.0122	0.293
FinnGen	CAD	rs3087243	2	204738919	A	G	0.4702	-0.139262	0.0153069	9.20026e-20	0.0046	0.0117	0.6946
FinnGen	CAD	rs34695944	2	61124850	C	T	0.3608	0.116534	0.0154378	4.40048e-14	-0.0107	0.0117	0.3586
FinnGen	CAD	rs9261602	2	76934183	G	A	0.5477	0.18633	0.0215028	4.49987e-18	-0.0293	0.011	0.007997
FinnGen	CAD	rs9653442	2	100825367	T	C	0.5467	-0.105361	0.0151553	3.59998e-12	-0.0137	0.0111	0.2181
FinnGen	CAD	rs4452313	3	17047032	T	A	0.3082	0.105361	0.0166839	2.69998e-10	0.0202	0.0119	0.08951
FinnGen	CAD	rs73081554	3	58302935	T	C	0.0517	0.165514	0.0303012	4.70002e-08	-0.0255	0.0233	0.2744
FinnGen	CAD	rs9310852	3	27784997	G	A	0.4622	0.0833816	0.0150777	3.2e-08	0.0052	0.0111	0.6374
FinnGen	CAD	rs34046593	4	26111593	A	G	0.3211	0.139762	0.0168091	9.20026e-17	0.0083	0.0119	0.4855
FinnGen	CAD	rs2561477	5	102608924	A	G	0.3022	-0.105361	0.0169582	5.19996e-10	-0.0091	0.0119	0.4439
FinnGen	CAD	rs7731626	5	55444683	A	G	0.3777	-0.198451	0.0201766	7.89951e-23	0.0139	0.0123	0.2612
FinnGen	CAD	rs1571878	6	167540842	T	C	0.5785	-0.116534	0.014884	4.90004e-15	0.0054	0.0112	0.6269
FinnGen	CAD	rs17208363	6	32297209	A	G	0.0696	-0.579818	0.0384716	1e-200	-0.0084	0.0211	0.6906
FinnGen	CAD	rs17264332	6	138005515	G	A	0.169	0.162519	0.0183155	7.10068e-19	0.0005	0.0141	0.9738
FinnGen	CAD	rs1830873	6	33620397	G	C	0.4543	0.198851	0.0156334	4.60045e-37	0.0159	0.0117	0.1743
FinnGen	CAD	rs2229527	6	32797309	G	T	0.0646	0.579818	0.028764	1e-200	0.0322	0.0184	0.08011
FinnGen	CAD	rs2233434	6	44232920	G	A	0.0497	0.287682	0.0520717	3.29997e-08	-0.0182	0.0223	0.4134
FinnGen	CAD	rs2451258	6	159506600	T	C	0.6521	0.10436	0.0168993	6.59994e-10	0.0008	0.0125	0.9493
FinnGen	CAD	rs2844456	6	31864674	C	T	0.0398	0.891598	0.0291911	1e-200	0.015	0.0298	0.6154
FinnGen	CAD	rs3094633	6	30215120	T	C	0.4632	0.19062	0.015606	2.60016e-34	0.0172	0.0118	0.1466
FinnGen	CAD	rs3129967	6	32381461	T	C	0.2962	-0.634878	0.0187722	1e-200	0.0169	0.0133	0.202
FinnGen	CAD	rs3134976	6	32652305	C	A	0.7783	0.798508	0.0236105	1e-200	0.039	0.0132	0.003208
FinnGen	CAD	rs34673422	6	32332661	C	A	0.0179	0.776529	0.0556217	1e-200	-0.1381	0.0558	0.0134
FinnGen	CAD	rs34767257	6	30932606	A	G	0.0746	0.329304	0.0273339	1.99986e-33	-0.0135	0.0191	0.4784
FinnGen	CAD	rs3749946	6	31448862	A	C	0.0726	-0.328504	0.0331689	4.00037e-23	-0.0048	0.0231	0.8364
FinnGen	CAD	rs3873445	6	32683010	T	C	0.1163	0.765468	0.0233213	1e-200	0.0294	0.0159	0.06478
FinnGen	CAD	rs4711325	6	33432709	G	A	0.3241	-0.131028	0.0169569	1.10002e-14	0.0035	0.0128	0.7853
FinnGen	CAD	rs4713424	6	31002742	A	G	0.0895	-0.287682	0.0342725	4.70002e-17	0.0273	0.0244	0.2634
FinnGen	CAD	rs511027	6	32206687	T	A	0.1143	-0.672944	0.0302732	1e-200	0.0334	0.0234	0.1534
FinnGen	CAD	rs628357	6	31806598	A	G	0.0328	-0.597837	0.0698985	1.20005e-17	0.0502	0.0627	0.4232
FinnGen	CAD	rs6450	6	32006797	A	G	0.0249	0.270027	0.0487793	3.09999e-08	0.0771	0.0354	0.02938
FinnGen	CAD	rs6913550	6	26540683	C	T	0.7604	-0.10436	0.0187251	2.5e-08	-0.0101	0.0128	0.4275
FinnGen	CAD	rs72495971	6	29861111	G	A	0.0288	0.301105	0.0428456	2.09991e-12	0.0175	0.0297	0.5562
FinnGen	CAD	rs73409695	6	32964256	C	T	0.0497	-0.329304	0.0452738	3.50026e-13	-0.0107	0.0319	0.7385
FinnGen	CAD	rs8192585	6	32188823	A	G	0.0378	0.506818	0.0333418	1e-200	-0.0276	0.0244	0.2591
FinnGen	CAD	rs9258658	6	29822647	T	C	0.2068	-0.174353	0.0216263	7.50067e-16	0.0061	0.014	0.6645
FinnGen	CAD	rs9277550	6	33055487	C	T	0.3161	-0.364643	0.0181203	1e-200	0.0107	0.0131	0.4131
FinnGen	CAD	rs9468500	6	29210998	T	A	0.0487	-0.19062	0.0345359	3.40001e-08	-0.0334	0.0285	0.2403
FinnGen	CAD	rs12539741	7	128596805	T	C	0.1004	0.157004	0.0231562	1.20005e-11	0.0136	0.0154	0.3775
FinnGen	CAD	rs10985070	9	123636121	A	C	0.5656	-0.0833816	0.0147838	1.7e-08	-0.0059	0.0111	0.5926
FinnGen	CAD	rs11574914	9	34710338	A	G	0.3151	0.122218	0.0165446	1.50003e-13	0.0198	0.0124	0.109
FinnGen	CAD	rs10796038	10	6397964	G	A	0.8241	0.116534	0.0194294	2e-09	-0.0035	0.0149	0.8153
FinnGen	CAD	rs12764378	10	63800004	A	G	0.2445	0.131028	0.0178133	1.9002e-13	-0.0058	0.0141	0.6788
FinnGen	CAD	rs537544	10	8108382	T	C	0.6203	-0.116534	0.0179266	8.00018e-11	-0.0078	0.0113	0.4907
FinnGen	CAD	rs706778	10	6098949	T	C	0.4135	0.10436	0.0152225	7.10068e-12	-0.0239	0.0111	0.03084
FinnGen	CAD	rs10790268	11	118729391	G	A	0.8111	0.162519	0.0206268	3.29989e-15	-0.0052	0.0146	0.7199
FinnGen	CAD	rs4936059	11	128502496	G	A	0.34	0.0943107	0.0172537	4.60002e-08	0.0143	0.0116	0.2147
FinnGen	CAD	rs9603608	13	40318819	C	A	0.3439	-0.10436	0.0160349	7.59976e-11	-0.0066	0.0115	0.5669
FinnGen	CAD	rs8026898	15	69991417	A	G	0.2853	0.14842	0.0175177	2.39994e-17	-0.0014	0.0123	0.9076
FinnGen	CAD	rs8032939	15	38834033	C	T	0.2416	0.116534	0.0166263	2.39994e-12	-0.0038	0.0123	0.7547
FinnGen	CAD	rs13330176	16	86019087	A	T	0.2396	0.113329	0.0197142	8.99995e-09	-0.0199	0.0143	0.1629
FinnGen	CAD	rs12232497	17	38040119	C	T	0.4722	0.0943107	0.0159805	3.59998e-09	-0.0183	0.0111	0.09775
FinnGen	CAD	rs592390	18	12822314	C	T	0.4771	-0.0953102	0.0161744	3.79997e-09	0.0126	0.0111	0.2564
FinnGen	CAD	rs34536443	19	10463118	C	G	0.0288	-0.378436	0.0465962	4.60045e-16	-0.1106	0.0323	0.000616
FinnGen	CAD	rs4239702	20	44749251	C	T	0.7127	0.139262	0.018434	4.19952e-14	-0.0076	0.0122	0.5319
FinnGen	CAD	rs11203203	21	43836186	A	G	0.3519	0.0861777	0.0157768	4.70002e-08	0.0106	0.0123	0.3876
FinnGen	CAD	rs225433	21	43809418	G	C	0.1889	-0.127833	0.0227049	1.79999e-08	0.0287	0.0138	0.03731
FinnGen	CAD	rs8133843	21	36738242	A	G	0.6252	0.0953102	0.0163854	5.99998e-09	0.0193	0.0115	0.09426
FinnGen	CAD	rs2069235	22	39747780	A	G	0.2992	0.10436	0.0165683	2.99999e-10	0.0024	0.0118	0.8396
FinnGen	Stroke	rs10858006	1	114114965	G	A	0.7992	0.105361	0.0182016	7.10003e-09	0.0167	0.0154	0.278
FinnGen	Stroke	rs2240336	1	17674402	T	C	0.4145	-0.105361	0.0173992	1.40001e-09	0.0135	0.0128	0.2939
FinnGen	Stroke	rs2476601	1	114377568	G	A	0.9056	-0.593327	0.0227823	1e-200	-0.0323	0.0177	0.06787
FinnGen	Stroke	rs28411352	1	38278579	T	C	0.2505	0.10436	0.0178679	5.19996e-09	-0.0166	0.0138	0.2294
FinnGen	Stroke	rs60733400	1	2516781	A	G	0.3141	-0.105361	0.017365	1.29999e-09	0.0043	0.0131	0.7424
FinnGen	Stroke	rs61828284	1	173299743	T	C	0.0795	-0.198451	0.0344874	8.70001e-09	0.0229	0.0254	0.3672
FinnGen	Stroke	rs624988	1	117263790	C	T	0.5885	-0.0861777	0.0157658	4.60002e-08	0.0003	0.013	0.9829
FinnGen	Stroke	rs10175798	2	30449594	A	G	0.6203	0.0861777	0.0140459	5.39995e-09	-0.0229	0.0126	0.06934
FinnGen	Stroke	rs13426947	2	191933254	A	G	0.1909	0.131028	0.0186942	2.39994e-12	-0.0047	0.0145	0.7462
FinnGen	Stroke	rs1858037	2	65598300	A	T	0.339	-0.105361	0.0170126	5.89997e-10	0.0086	0.0138	0.5329
FinnGen	Stroke	rs3087243	2	204738919	A	G	0.4702	-0.139262	0.0153069	9.20026e-20	-0.017	0.0133	0.2009
FinnGen	Stroke	rs34695944	2	61124850	C	T	0.3608	0.116534	0.0154378	4.40048e-14	-0.0003	0.0132	0.9823
FinnGen	Stroke	rs9261602	2	76934183	G	A	0.5477	0.18633	0.0215028	4.49987e-18	-0.0038	0.0125	0.7589
FinnGen	Stroke	rs9653442	2	100825367	T	C	0.5467	-0.105361	0.0151553	3.59998e-12	-0.0076	0.0126	0.5482
FinnGen	Stroke	rs4452313	3	17047032	T	A	0.3082	0.105361	0.0166839	2.69998e-10	0.0148	0.0135	0.2729
FinnGen	Stroke	rs73081554	3	58302935	T	C	0.0517	0.165514	0.0303012	4.70002e-08	-0.0128	0.0264	0.6284
FinnGen	Stroke	rs9310852	3	27784997	G	A	0.4622	0.0833816	0.0150777	3.2e-08	-0.0013	0.0126	0.9152
FinnGen	Stroke	rs34046593	4	26111593	A	G	0.3211	0.139762	0.0168091	9.20026e-17	0.0089	0.0135	0.5084
FinnGen	Stroke	rs2561477	5	102608924	A	G	0.3022	-0.105361	0.0169582	5.19996e-10	-0.0142	0.0135	0.2943
FinnGen	Stroke	rs7731626	5	55444683	A	G	0.3777	-0.198451	0.0201766	7.89951e-23	0.0025	0.014	0.8603
FinnGen	Stroke	rs1571878	6	167540842	T	C	0.5785	-0.116534	0.014884	4.90004e-15	-0.013	0.0126	0.305
FinnGen	Stroke	rs17208363	6	32297209	A	G	0.0696	-0.579818	0.0384716	1e-200	-0.037	0.0238	0.1206
FinnGen	Stroke	rs17264332	6	138005515	G	A	0.169	0.162519	0.0183155	7.10068e-19	0.0142	0.016	0.3749
FinnGen	Stroke	rs1830873	6	33620397	G	C	0.4543	0.198851	0.0156334	4.60045e-37	0.0048	0.0132	0.7156
FinnGen	Stroke	rs2229527	6	32797309	G	T	0.0646	0.579818	0.028764	1e-200	0.0008	0.0211	0.9681
FinnGen	Stroke	rs2233434	6	44232920	G	A	0.0497	0.287682	0.0520717	3.29997e-08	0.0171	0.0253	0.4995
FinnGen	Stroke	rs2451258	6	159506600	T	C	0.6521	0.10436	0.0168993	6.59994e-10	0.0136	0.0141	0.3334
FinnGen	Stroke	rs2844456	6	31864674	C	T	0.0398	0.891598	0.0291911	1e-200	-0.028	0.0342	0.4123
FinnGen	Stroke	rs3094633	6	30215120	T	C	0.4632	0.19062	0.015606	2.60016e-34	0.0026	0.0134	0.8464
FinnGen	Stroke	rs3129967	6	32381461	T	C	0.2962	-0.634878	0.0187722	1e-200	0.0294	0.015	0.05061
FinnGen	Stroke	rs3134976	6	32652305	C	A	0.7783	0.798508	0.0236105	1e-200	0.0468	0.015	0.001799
FinnGen	Stroke	rs34673422	6	32332661	C	A	0.0179	0.776529	0.0556217	1e-200	-0.0452	0.0625	0.4697
FinnGen	Stroke	rs34767257	6	30932606	A	G	0.0746	0.329304	0.0273339	1.99986e-33	0.001	0.0217	0.9646
FinnGen	Stroke	rs3749946	6	31448862	A	C	0.0726	-0.328504	0.0331689	4.00037e-23	-0.0704	0.0263	0.007448
FinnGen	Stroke	rs3873445	6	32683010	T	C	0.1163	0.765468	0.0233213	1e-200	-0.0192	0.0181	0.2905
FinnGen	Stroke	rs4711325	6	33432709	G	A	0.3241	-0.131028	0.0169569	1.10002e-14	-0.0007	0.0145	0.9632
FinnGen	Stroke	rs4713424	6	31002742	A	G	0.0895	-0.287682	0.0342725	4.70002e-17	0.0397	0.0277	0.1521
FinnGen	Stroke	rs511027	6	32206687	T	A	0.1143	-0.672944	0.0302732	1e-200	0.0035	0.0266	0.8942
FinnGen	Stroke	rs628357	6	31806598	A	G	0.0328	-0.597837	0.0698985	1.20005e-17	-0.0935	0.0714	0.1905
FinnGen	Stroke	rs6450	6	32006797	A	G	0.0249	0.270027	0.0487793	3.09999e-08	0.0643	0.0403	0.1102
FinnGen	Stroke	rs6913550	6	26540683	C	T	0.7604	-0.10436	0.0187251	2.5e-08	0.0084	0.0145	0.5649
FinnGen	Stroke	rs72495971	6	29861111	G	A	0.0288	0.301105	0.0428456	2.09991e-12	0.0021	0.0339	0.9511
FinnGen	Stroke	rs73409695	6	32964256	C	T	0.0497	-0.329304	0.0452738	3.50026e-13	-0.0346	0.0365	0.3423
FinnGen	Stroke	rs8192585	6	32188823	A	G	0.0378	0.506818	0.0333418	1e-200	-0.0442	0.0276	0.1097
FinnGen	Stroke	rs9258658	6	29822647	T	C	0.2068	-0.174353	0.0216263	7.50067e-16	-0.0018	0.0158	0.9073
FinnGen	Stroke	rs9277550	6	33055487	C	T	0.3161	-0.364643	0.0181203	1e-200	0.0242	0.0149	0.1043
FinnGen	Stroke	rs9468500	6	29210998	T	A	0.0487	-0.19062	0.0345359	3.40001e-08	-0.0302	0.0321	0.3468
FinnGen	Stroke	rs12539741	7	128596805	T	C	0.1004	0.157004	0.0231562	1.20005e-11	-0.0175	0.0175	0.3152
FinnGen	Stroke	rs10985070	9	123636121	A	C	0.5656	-0.0833816	0.0147838	1.7e-08	0.0012	0.0126	0.9214
FinnGen	Stroke	rs11574914	9	34710338	A	G	0.3151	0.122218	0.0165446	1.50003e-13	0.0366	0.014	0.009045
FinnGen	Stroke	rs10796038	10	6397964	G	A	0.8241	0.116534	0.0194294	2e-09	-0.0044	0.0169	0.7969
FinnGen	Stroke	rs12764378	10	63800004	A	G	0.2445	0.131028	0.0178133	1.9002e-13	0.0165	0.016	0.3024
FinnGen	Stroke	rs537544	10	8108382	T	C	0.6203	-0.116534	0.0179266	8.00018e-11	-0.0065	0.0128	0.6117
FinnGen	Stroke	rs706778	10	6098949	T	C	0.4135	0.10436	0.0152225	7.10068e-12	0.0014	0.0126	0.9086
FinnGen	Stroke	rs10790268	11	118729391	G	A	0.8111	0.162519	0.0206268	3.29989e-15	-0.0235	0.0166	0.1567
FinnGen	Stroke	rs4936059	11	128502496	G	A	0.34	0.0943107	0.0172537	4.60002e-08	0.0078	0.0131	0.5507
FinnGen	Stroke	rs9603608	13	40318819	C	A	0.3439	-0.10436	0.0160349	7.59976e-11	0.0293	0.013	0.02492
FinnGen	Stroke	rs8026898	15	69991417	A	G	0.2853	0.14842	0.0175177	2.39994e-17	-0.0138	0.0139	0.3221
FinnGen	Stroke	rs8032939	15	38834033	C	T	0.2416	0.116534	0.0166263	2.39994e-12	0.0068	0.014	0.6278
FinnGen	Stroke	rs13330176	16	86019087	A	T	0.2396	0.113329	0.0197142	8.99995e-09	-0.0156	0.0162	0.3339
FinnGen	Stroke	rs12232497	17	38040119	C	T	0.4722	0.0943107	0.0159805	3.59998e-09	-0.0145	0.0126	0.2483
FinnGen	Stroke	rs592390	18	12822314	C	T	0.4771	-0.0953102	0.0161744	3.79997e-09	-0.0251	0.0125	0.0454
FinnGen	Stroke	rs34536443	19	10463118	C	G	0.0288	-0.378436	0.0465962	4.60045e-16	-0.0398	0.0363	0.2732
FinnGen	Stroke	rs4239702	20	44749251	C	T	0.7127	0.139262	0.018434	4.19952e-14	0.0092	0.0139	0.5051
FinnGen	Stroke	rs11203203	21	43836186	A	G	0.3519	0.0861777	0.0157768	4.70002e-08	0.005	0.014	0.7217
FinnGen	Stroke	rs225433	21	43809418	G	C	0.1889	-0.127833	0.0227049	1.79999e-08	0.0198	0.0157	0.2053
FinnGen	Stroke	rs8133843	21	36738242	A	G	0.6252	0.0953102	0.0163854	5.99998e-09	0.0239	0.0131	0.06754
FinnGen	Stroke	rs2069235	22	39747780	A	G	0.2992	0.10436	0.0165683	2.99999e-10	0.0019	0.0133	0.8883
FinnGen	IS	rs10858006	1	114114965	G	A	0.7992	0.105361	0.0182016	7.10003e-09	0.0167	0.0185	0.3675
FinnGen	IS	rs2240336	1	17674402	T	C	0.4145	-0.105361	0.0173992	1.40001e-09	-0.0112	0.0154	0.4676
FinnGen	IS	rs2476601	1	114377568	G	A	0.9056	-0.593327	0.0227823	1e-200	-0.0075	0.0212	0.7249
FinnGen	IS	rs28411352	1	38278579	T	C	0.2505	0.10436	0.0178679	5.19996e-09	0.005	0.0166	0.7613
FinnGen	IS	rs60733400	1	2516781	A	G	0.3141	-0.105361	0.017365	1.29999e-09	-0.0063	0.0157	0.687
FinnGen	IS	rs61828284	1	173299743	T	C	0.0795	-0.198451	0.0344874	8.70001e-09	0.028	0.0304	0.3564
FinnGen	IS	rs624988	1	117263790	C	T	0.5885	-0.0861777	0.0157658	4.60002e-08	0.0074	0.0156	0.6342
FinnGen	IS	rs10175798	2	30449594	A	G	0.6203	0.0861777	0.0140459	5.39995e-09	-0.0066	0.0152	0.6627
FinnGen	IS	rs13426947	2	191933254	A	G	0.1909	0.131028	0.0186942	2.39994e-12	-0.031	0.0174	0.07464
FinnGen	IS	rs1858037	2	65598300	A	T	0.339	-0.105361	0.0170126	5.89997e-10	-0.0022	0.0166	0.8952
FinnGen	IS	rs3087243	2	204738919	A	G	0.4702	-0.139262	0.0153069	9.20026e-20	-0.0254	0.016	0.1117
FinnGen	IS	rs34695944	2	61124850	C	T	0.3608	0.116534	0.0154378	4.40048e-14	0.0149	0.0158	0.3458
FinnGen	IS	rs9261602	2	76934183	G	A	0.5477	0.18633	0.0215028	4.49987e-18	0.0224	0.015	0.1353
FinnGen	IS	rs9653442	2	100825367	T	C	0.5467	-0.105361	0.0151553	3.59998e-12	-0.0171	0.0151	0.2589
FinnGen	IS	rs4452313	3	17047032	T	A	0.3082	0.105361	0.0166839	2.69998e-10	0.0283	0.0162	0.08053
FinnGen	IS	rs73081554	3	58302935	T	C	0.0517	0.165514	0.0303012	4.70002e-08	-0.0303	0.0316	0.3374
FinnGen	IS	rs9310852	3	27784997	G	A	0.4622	0.0833816	0.0150777	3.2e-08	0.0088	0.0151	0.5597
FinnGen	IS	rs34046593	4	26111593	A	G	0.3211	0.139762	0.0168091	9.20026e-17	0.0165	0.0162	0.3108
FinnGen	IS	rs2561477	5	102608924	A	G	0.3022	-0.105361	0.0169582	5.19996e-10	-0.0392	0.0162	0.01569
FinnGen	IS	rs7731626	5	55444683	A	G	0.3777	-0.198451	0.0201766	7.89951e-23	-0.0169	0.0168	0.316
FinnGen	IS	rs1571878	6	167540842	T	C	0.5785	-0.116534	0.014884	4.90004e-15	-0.018	0.0152	0.2372
FinnGen	IS	rs17208363	6	32297209	A	G	0.0696	-0.579818	0.0384716	1e-200	0.0354	0.0286	0.2159
FinnGen	IS	rs17264332	6	138005515	G	A	0.169	0.162519	0.0183155	7.10068e-19	0.0238	0.0192	0.2154
FinnGen	IS	rs1830873	6	33620397	G	C	0.4543	0.198851	0.0156334	4.60045e-37	0.0019	0.0158	0.9054
FinnGen	IS	rs2229527	6	32797309	G	T	0.0646	0.579818	0.028764	1e-200	-0.0138	0.0252	0.583
FinnGen	IS	rs2233434	6	44232920	G	A	0.0497	0.287682	0.0520717	3.29997e-08	0.0129	0.0306	0.6731
FinnGen	IS	rs2451258	6	159506600	T	C	0.6521	0.10436	0.0168993	6.59994e-10	0.0212	0.017	0.2124
FinnGen	IS	rs2844456	6	31864674	C	T	0.0398	0.891598	0.0291911	1e-200	-0.0503	0.0408	0.2172
FinnGen	IS	rs3094633	6	30215120	T	C	0.4632	0.19062	0.015606	2.60016e-34	-0.0194	0.0161	0.2267
FinnGen	IS	rs3129967	6	32381461	T	C	0.2962	-0.634878	0.0187722	1e-200	0.0261	0.018	0.1482
FinnGen	IS	rs3134976	6	32652305	C	A	0.7783	0.798508	0.0236105	1e-200	0.0118	0.018	0.5126
FinnGen	IS	rs34673422	6	32332661	C	A	0.0179	0.776529	0.0556217	1e-200	-0.0365	0.0752	0.6272
FinnGen	IS	rs34767257	6	30932606	A	G	0.0746	0.329304	0.0273339	1.99986e-33	-0.0369	0.026	0.1557
FinnGen	IS	rs3749946	6	31448862	A	C	0.0726	-0.328504	0.0331689	4.00037e-23	-0.0482	0.0314	0.125
FinnGen	IS	rs3873445	6	32683010	T	C	0.1163	0.765468	0.0233213	1e-200	-0.051	0.0217	0.01877
FinnGen	IS	rs4711325	6	33432709	G	A	0.3241	-0.131028	0.0169569	1.10002e-14	-0.0256	0.0174	0.1424
FinnGen	IS	rs4713424	6	31002742	A	G	0.0895	-0.287682	0.0342725	4.70002e-17	0.022	0.0333	0.5081
FinnGen	IS	rs511027	6	32206687	T	A	0.1143	-0.672944	0.0302732	1e-200	0.0056	0.0318	0.8606
FinnGen	IS	rs628357	6	31806598	A	G	0.0328	-0.597837	0.0698985	1.20005e-17	-0.1107	0.0839	0.187
FinnGen	IS	rs6450	6	32006797	A	G	0.0249	0.270027	0.0487793	3.09999e-08	0.0381	0.0485	0.4324
FinnGen	IS	rs6913550	6	26540683	C	T	0.7604	-0.10436	0.0187251	2.5e-08	-0.0018	0.0175	0.9163
FinnGen	IS	rs72495971	6	29861111	G	A	0.0288	0.301105	0.0428456	2.09991e-12	-0.0399	0.0406	0.3259
FinnGen	IS	rs73409695	6	32964256	C	T	0.0497	-0.329304	0.0452738	3.50026e-13	-0.0382	0.0436	0.3809
FinnGen	IS	rs8192585	6	32188823	A	G	0.0378	0.506818	0.0333418	1e-200	0.0062	0.0333	0.8524
FinnGen	IS	rs9258658	6	29822647	T	C	0.2068	-0.174353	0.0216263	7.50067e-16	-0.0084	0.019	0.6602
FinnGen	IS	rs9277550	6	33055487	C	T	0.3161	-0.364643	0.0181203	1e-200	0.0225	0.0178	0.206
FinnGen	IS	rs9468500	6	29210998	T	A	0.0487	-0.19062	0.0345359	3.40001e-08	0.0115	0.0389	0.7669
FinnGen	IS	rs12539741	7	128596805	T	C	0.1004	0.157004	0.0231562	1.20005e-11	-0.0315	0.0209	0.1331
FinnGen	IS	rs10985070	9	123636121	A	C	0.5656	-0.0833816	0.0147838	1.7e-08	0.0138	0.0151	0.3624
FinnGen	IS	rs11574914	9	34710338	A	G	0.3151	0.122218	0.0165446	1.50003e-13	0.0156	0.0169	0.3551
FinnGen	IS	rs10796038	10	6397964	G	A	0.8241	0.116534	0.0194294	2e-09	0.0003	0.0203	0.9869
FinnGen	IS	rs12764378	10	63800004	A	G	0.2445	0.131028	0.0178133	1.9002e-13	-0.011	0.0192	0.5676
FinnGen	IS	rs537544	10	8108382	T	C	0.6203	-0.116534	0.0179266	8.00018e-11	-0.0043	0.0154	0.7796
FinnGen	IS	rs706778	10	6098949	T	C	0.4135	0.10436	0.0152225	7.10068e-12	-0.001	0.0151	0.9496
FinnGen	IS	rs10790268	11	118729391	G	A	0.8111	0.162519	0.0206268	3.29989e-15	-0.0346	0.0199	0.08172
FinnGen	IS	rs4936059	11	128502496	G	A	0.34	0.0943107	0.0172537	4.60002e-08	-0.0017	0.0158	0.9146
FinnGen	IS	rs9603608	13	40318819	C	A	0.3439	-0.10436	0.0160349	7.59976e-11	0.0445	0.0157	0.004508
FinnGen	IS	rs8026898	15	69991417	A	G	0.2853	0.14842	0.0175177	2.39994e-17	-0.0145	0.0167	0.385
FinnGen	IS	rs8032939	15	38834033	C	T	0.2416	0.116534	0.0166263	2.39994e-12	-0.0213	0.0168	0.2046
FinnGen	IS	rs13330176	16	86019087	A	T	0.2396	0.113329	0.0197142	8.99995e-09	-0.0029	0.0195	0.8802
FinnGen	IS	rs12232497	17	38040119	C	T	0.4722	0.0943107	0.0159805	3.59998e-09	-0.0087	0.0151	0.565
FinnGen	IS	rs592390	18	12822314	C	T	0.4771	-0.0953102	0.0161744	3.79997e-09	-0.0206	0.0151	0.1709
FinnGen	IS	rs34536443	19	10463118	C	G	0.0288	-0.378436	0.0465962	4.60045e-16	-0.0581	0.0438	0.1846
FinnGen	IS	rs4239702	20	44749251	C	T	0.7127	0.139262	0.018434	4.19952e-14	0.0097	0.0166	0.5583
FinnGen	IS	rs11203203	21	43836186	A	G	0.3519	0.0861777	0.0157768	4.70002e-08	0.004	0.0168	0.8123
FinnGen	IS	rs225433	21	43809418	G	C	0.1889	-0.127833	0.0227049	1.79999e-08	0.0071	0.0187	0.7032
FinnGen	IS	rs8133843	21	36738242	A	G	0.6252	0.0953102	0.0163854	5.99998e-09	0.0069	0.0157	0.6595
FinnGen	IS	rs2069235	22	39747780	A	G	0.2992	0.10436	0.0165683	2.99999e-10	0.0209	0.016	0.1924
FinnGen	ICH	rs10858006	1	114114965	G	A	0.7992	0.105361	0.0182016	7.10003e-09	0.0414	0.0433	0.3391
FinnGen	ICH	rs2240336	1	17674402	T	C	0.4145	-0.105361	0.0173992	1.40001e-09	0.0209	0.0358	0.5598
FinnGen	ICH	rs2476601	1	114377568	G	A	0.9056	-0.593327	0.0227823	1e-200	0.0407	0.0496	0.4114
FinnGen	ICH	rs28411352	1	38278579	T	C	0.2505	0.10436	0.0178679	5.19996e-09	0.0306	0.0388	0.4299
FinnGen	ICH	rs60733400	1	2516781	A	G	0.3141	-0.105361	0.017365	1.29999e-09	0.0333	0.0367	0.3641
FinnGen	ICH	rs61828284	1	173299743	T	C	0.0795	-0.198451	0.0344874	8.70001e-09	0.0938	0.0712	0.1879
FinnGen	ICH	rs624988	1	117263790	C	T	0.5885	-0.0861777	0.0157658	4.60002e-08	-0.0167	0.0365	0.6465
FinnGen	ICH	rs10175798	2	30449594	A	G	0.6203	0.0861777	0.0140459	5.39995e-09	0.0096	0.0355	0.7862
FinnGen	ICH	rs13426947	2	191933254	A	G	0.1909	0.131028	0.0186942	2.39994e-12	-0.0754	0.0405	0.06269
FinnGen	ICH	rs1858037	2	65598300	A	T	0.339	-0.105361	0.0170126	5.89997e-10	0.0723	0.0388	0.06221
FinnGen	ICH	rs3087243	2	204738919	A	G	0.4702	-0.139262	0.0153069	9.20026e-20	-0.0101	0.0373	0.7867
FinnGen	ICH	rs34695944	2	61124850	C	T	0.3608	0.116534	0.0154378	4.40048e-14	-0.0202	0.0371	0.5863
FinnGen	ICH	rs9261602	2	76934183	G	A	0.5477	0.18633	0.0215028	4.49987e-18	-0.0032	0.035	0.927
FinnGen	ICH	rs9653442	2	100825367	T	C	0.5467	-0.105361	0.0151553	3.59998e-12	-0.0006	0.0354	0.9875
FinnGen	ICH	rs4452313	3	17047032	T	A	0.3082	0.105361	0.0166839	2.69998e-10	-0.011	0.038	0.7727
FinnGen	ICH	rs73081554	3	58302935	T	C	0.0517	0.165514	0.0303012	4.70002e-08	0.0066	0.074	0.9286
FinnGen	ICH	rs9310852	3	27784997	G	A	0.4622	0.0833816	0.0150777	3.2e-08	0.0034	0.0352	0.9222
FinnGen	ICH	rs34046593	4	26111593	A	G	0.3211	0.139762	0.0168091	9.20026e-17	-0.0022	0.038	0.9534
FinnGen	ICH	rs2561477	5	102608924	A	G	0.3022	-0.105361	0.0169582	5.19996e-10	-0.0253	0.0378	0.5035
FinnGen	ICH	rs7731626	5	55444683	A	G	0.3777	-0.198451	0.0201766	7.89951e-23	0.011	0.0393	0.7789
FinnGen	ICH	rs1571878	6	167540842	T	C	0.5785	-0.116534	0.014884	4.90004e-15	0.0073	0.0355	0.8369
FinnGen	ICH	rs17208363	6	32297209	A	G	0.0696	-0.579818	0.0384716	1e-200	-0.1322	0.0675	0.05009
FinnGen	ICH	rs17264332	6	138005515	G	A	0.169	0.162519	0.0183155	7.10068e-19	-0.002	0.0451	0.964
FinnGen	ICH	rs1830873	6	33620397	G	C	0.4543	0.198851	0.0156334	4.60045e-37	0.0359	0.0371	0.3325
FinnGen	ICH	rs2229527	6	32797309	G	T	0.0646	0.579818	0.028764	1e-200	0.0232	0.0586	0.6921
FinnGen	ICH	rs2233434	6	44232920	G	A	0.0497	0.287682	0.0520717	3.29997e-08	0.0738	0.0712	0.2999
FinnGen	ICH	rs2451258	6	159506600	T	C	0.6521	0.10436	0.0168993	6.59994e-10	0.0379	0.0396	0.3378
FinnGen	ICH	rs2844456	6	31864674	C	T	0.0398	0.891598	0.0291911	1e-200	-0.1417	0.0951	0.1363
FinnGen	ICH	rs3094633	6	30215120	T	C	0.4632	0.19062	0.015606	2.60016e-34	0.0509	0.0375	0.175
FinnGen	ICH	rs3129967	6	32381461	T	C	0.2962	-0.634878	0.0187722	1e-200	-0.1082	0.0423	0.01052
FinnGen	ICH	rs3134976	6	32652305	C	A	0.7783	0.798508	0.0236105	1e-200	0.019	0.0423	0.6534
FinnGen	ICH	rs34673422	6	32332661	C	A	0.0179	0.776529	0.0556217	1e-200	0.4247	0.1718	0.01345
FinnGen	ICH	rs34767257	6	30932606	A	G	0.0746	0.329304	0.0273339	1.99986e-33	0.038	0.0607	0.5314
FinnGen	ICH	rs3749946	6	31448862	A	C	0.0726	-0.328504	0.0331689	4.00037e-23	-0.139	0.0738	0.05962
FinnGen	ICH	rs3873445	6	32683010	T	C	0.1163	0.765468	0.0233213	1e-200	-0.0218	0.0507	0.6671
FinnGen	ICH	rs4711325	6	33432709	G	A	0.3241	-0.131028	0.0169569	1.10002e-14	0.0098	0.0408	0.8105
FinnGen	ICH	rs4713424	6	31002742	A	G	0.0895	-0.287682	0.0342725	4.70002e-17	-0.0272	0.0777	0.7262
FinnGen	ICH	rs511027	6	32206687	T	A	0.1143	-0.672944	0.0302732	1e-200	-0.0518	0.0747	0.4885
FinnGen	ICH	rs628357	6	31806598	A	G	0.0328	-0.597837	0.0698985	1.20005e-17	-0.2782	0.1973	0.1584
FinnGen	ICH	rs6450	6	32006797	A	G	0.0249	0.270027	0.0487793	3.09999e-08	0.1122	0.1124	0.3182
FinnGen	ICH	rs6913550	6	26540683	C	T	0.7604	-0.10436	0.0187251	2.5e-08	0.0495	0.0407	0.2236
FinnGen	ICH	rs72495971	6	29861111	G	A	0.0288	0.301105	0.0428456	2.09991e-12	0.0256	0.0944	0.7858
FinnGen	ICH	rs73409695	6	32964256	C	T	0.0497	-0.329304	0.0452738	3.50026e-13	-0.0957	0.1008	0.3425
FinnGen	ICH	rs8192585	6	32188823	A	G	0.0378	0.506818	0.0333418	1e-200	0.0196	0.0778	0.8007
FinnGen	ICH	rs9258658	6	29822647	T	C	0.2068	-0.174353	0.0216263	7.50067e-16	-0.0579	0.0444	0.1925
FinnGen	ICH	rs9277550	6	33055487	C	T	0.3161	-0.364643	0.0181203	1e-200	0.031	0.0418	0.4574
FinnGen	ICH	rs9468500	6	29210998	T	A	0.0487	-0.19062	0.0345359	3.40001e-08	0.0478	0.091	0.5994
FinnGen	ICH	rs12539741	7	128596805	T	C	0.1004	0.157004	0.0231562	1.20005e-11	-0.023	0.0488	0.638
FinnGen	ICH	rs10985070	9	123636121	A	C	0.5656	-0.0833816	0.0147838	1.7e-08	-0.0315	0.0354	0.374
FinnGen	ICH	rs11574914	9	34710338	A	G	0.3151	0.122218	0.0165446	1.50003e-13	0.043	0.0394	0.2747
FinnGen	ICH	rs10796038	10	6397964	G	A	0.8241	0.116534	0.0194294	2e-09	-0.0681	0.0474	0.1508
FinnGen	ICH	rs12764378	10	63800004	A	G	0.2445	0.131028	0.0178133	1.9002e-13	0.0258	0.0448	0.564
FinnGen	ICH	rs537544	10	8108382	T	C	0.6203	-0.116534	0.0179266	8.00018e-11	-0.0262	0.036	0.4656
FinnGen	ICH	rs706778	10	6098949	T	C	0.4135	0.10436	0.0152225	7.10068e-12	0.0434	0.0353	0.2194
FinnGen	ICH	rs10790268	11	118729391	G	A	0.8111	0.162519	0.0206268	3.29989e-15	0.0056	0.0465	0.9042
FinnGen	ICH	rs4936059	11	128502496	G	A	0.34	0.0943107	0.0172537	4.60002e-08	-0.0186	0.0368	0.6138
FinnGen	ICH	rs9603608	13	40318819	C	A	0.3439	-0.10436	0.0160349	7.59976e-11	0.0027	0.0366	0.9407
FinnGen	ICH	rs8026898	15	69991417	A	G	0.2853	0.14842	0.0175177	2.39994e-17	0.0355	0.0389	0.3618
FinnGen	ICH	rs8032939	15	38834033	C	T	0.2416	0.116534	0.0166263	2.39994e-12	0.011	0.0391	0.7775
FinnGen	ICH	rs13330176	16	86019087	A	T	0.2396	0.113329	0.0197142	8.99995e-09	0.0159	0.0456	0.7278
FinnGen	ICH	rs12232497	17	38040119	C	T	0.4722	0.0943107	0.0159805	3.59998e-09	-0.0203	0.0353	0.5649
FinnGen	ICH	rs592390	18	12822314	C	T	0.4771	-0.0953102	0.0161744	3.79997e-09	-0.0312	0.0351	0.3739
FinnGen	ICH	rs34536443	19	10463118	C	G	0.0288	-0.378436	0.0465962	4.60045e-16	-0.0004	0.1015	0.9972
FinnGen	ICH	rs4239702	20	44749251	C	T	0.7127	0.139262	0.018434	4.19952e-14	0.0296	0.0388	0.4464
FinnGen	ICH	rs11203203	21	43836186	A	G	0.3519	0.0861777	0.0157768	4.70002e-08	-0.0053	0.0392	0.8925
FinnGen	ICH	rs225433	21	43809418	G	C	0.1889	-0.127833	0.0227049	1.79999e-08	0.015	0.044	0.7339
FinnGen	ICH	rs8133843	21	36738242	A	G	0.6252	0.0953102	0.0163854	5.99998e-09	0.0422	0.0367	0.2511
FinnGen	ICH	rs2069235	22	39747780	A	G	0.2992	0.10436	0.0165683	2.99999e-10	0.0455	0.0374	0.2246
FinnGen	SAH	rs10858006	1	114114965	G	A	0.7992	0.105361	0.0182016	7.10003e-09	0.0473	0.0487	0.3308
FinnGen	SAH	rs2240336	1	17674402	T	C	0.4145	-0.105361	0.0173992	1.40001e-09	0.0771	0.0403	0.05585
FinnGen	SAH	rs2476601	1	114377568	G	A	0.9056	-0.593327	0.0227823	1e-200	-0.0411	0.0555	0.4595
FinnGen	SAH	rs28411352	1	38278579	T	C	0.2505	0.10436	0.0178679	5.19996e-09	0.0153	0.0435	0.7245
FinnGen	SAH	rs60733400	1	2516781	A	G	0.3141	-0.105361	0.017365	1.29999e-09	-0.0154	0.0412	0.7097
FinnGen	SAH	rs61828284	1	173299743	T	C	0.0795	-0.198451	0.0344874	8.70001e-09	0.0035	0.0805	0.9652
FinnGen	SAH	rs624988	1	117263790	C	T	0.5885	-0.0861777	0.0157658	4.60002e-08	-0.0052	0.041	0.8988
FinnGen	SAH	rs10175798	2	30449594	A	G	0.6203	0.0861777	0.0140459	5.39995e-09	0.0053	0.0399	0.8946
FinnGen	SAH	rs13426947	2	191933254	A	G	0.1909	0.131028	0.0186942	2.39994e-12	-0.0581	0.0454	0.2008
FinnGen	SAH	rs1858037	2	65598300	A	T	0.339	-0.105361	0.0170126	5.89997e-10	0.0108	0.0436	0.8034
FinnGen	SAH	rs3087243	2	204738919	A	G	0.4702	-0.139262	0.0153069	9.20026e-20	-0.0564	0.042	0.1795
FinnGen	SAH	rs34695944	2	61124850	C	T	0.3608	0.116534	0.0154378	4.40048e-14	0.0233	0.0416	0.5746
FinnGen	SAH	rs9261602	2	76934183	G	A	0.5477	0.18633	0.0215028	4.49987e-18	0.0139	0.0394	0.7246
FinnGen	SAH	rs9653442	2	100825367	T	C	0.5467	-0.105361	0.0151553	3.59998e-12	-0.0181	0.0397	0.6479
FinnGen	SAH	rs4452313	3	17047032	T	A	0.3082	0.105361	0.0166839	2.69998e-10	-0.06	0.0426	0.1586
FinnGen	SAH	rs73081554	3	58302935	T	C	0.0517	0.165514	0.0303012	4.70002e-08	-0.0704	0.0839	0.4012
FinnGen	SAH	rs9310852	3	27784997	G	A	0.4622	0.0833816	0.0150777	3.2e-08	0.0103	0.0395	0.7946
FinnGen	SAH	rs34046593	4	26111593	A	G	0.3211	0.139762	0.0168091	9.20026e-17	-0.0151	0.0427	0.7238
FinnGen	SAH	rs2561477	5	102608924	A	G	0.3022	-0.105361	0.0169582	5.19996e-10	0.03	0.0424	0.48
FinnGen	SAH	rs7731626	5	55444683	A	G	0.3777	-0.198451	0.0201766	7.89951e-23	0.027	0.0441	0.5403
FinnGen	SAH	rs1571878	6	167540842	T	C	0.5785	-0.116534	0.014884	4.90004e-15	-0.0131	0.04	0.7437
FinnGen	SAH	rs17208363	6	32297209	A	G	0.0696	-0.579818	0.0384716	1e-200	0.0029	0.0757	0.9693
FinnGen	SAH	rs17264332	6	138005515	G	A	0.169	0.162519	0.0183155	7.10068e-19	0.0182	0.0506	0.7184
FinnGen	SAH	rs1830873	6	33620397	G	C	0.4543	0.198851	0.0156334	4.60045e-37	0.0392	0.0417	0.3465
FinnGen	SAH	rs2229527	6	32797309	G	T	0.0646	0.579818	0.028764	1e-200	-0.0527	0.0661	0.425
FinnGen	SAH	rs2233434	6	44232920	G	A	0.0497	0.287682	0.0520717	3.29997e-08	-0.1199	0.0796	0.1319
FinnGen	SAH	rs2451258	6	159506600	T	C	0.6521	0.10436	0.0168993	6.59994e-10	0.0072	0.0445	0.8714
FinnGen	SAH	rs2844456	6	31864674	C	T	0.0398	0.891598	0.0291911	1e-200	-0.2254	0.1078	0.03647
FinnGen	SAH	rs3094633	6	30215120	T	C	0.4632	0.19062	0.015606	2.60016e-34	-0.0034	0.0422	0.9363
FinnGen	SAH	rs3129967	6	32381461	T	C	0.2962	-0.634878	0.0187722	1e-200	0.0207	0.0474	0.6625
FinnGen	SAH	rs3134976	6	32652305	C	A	0.7783	0.798508	0.0236105	1e-200	0.0913	0.0473	0.05364
FinnGen	SAH	rs34673422	6	32332661	C	A	0.0179	0.776529	0.0556217	1e-200	0.1271	0.196	0.5168
FinnGen	SAH	rs34767257	6	30932606	A	G	0.0746	0.329304	0.0273339	1.99986e-33	-0.0425	0.0683	0.5341
FinnGen	SAH	rs3749946	6	31448862	A	C	0.0726	-0.328504	0.0331689	4.00037e-23	0.009	0.0821	0.9129
FinnGen	SAH	rs3873445	6	32683010	T	C	0.1163	0.765468	0.0233213	1e-200	-0.0214	0.057	0.7072
FinnGen	SAH	rs4711325	6	33432709	G	A	0.3241	-0.131028	0.0169569	1.10002e-14	0.0364	0.0458	0.4275
FinnGen	SAH	rs4713424	6	31002742	A	G	0.0895	-0.287682	0.0342725	4.70002e-17	-0.0165	0.0883	0.852
FinnGen	SAH	rs511027	6	32206687	T	A	0.1143	-0.672944	0.0302732	1e-200	0.0036	0.0833	0.9655
FinnGen	SAH	rs628357	6	31806598	A	G	0.0328	-0.597837	0.0698985	1.20005e-17	-0.3567	0.2259	0.1144
FinnGen	SAH	rs6450	6	32006797	A	G	0.0249	0.270027	0.0487793	3.09999e-08	-0.1362	0.1274	0.2849
FinnGen	SAH	rs6913550	6	26540683	C	T	0.7604	-0.10436	0.0187251	2.5e-08	-0.02	0.0456	0.6607
FinnGen	SAH	rs72495971	6	29861111	G	A	0.0288	0.301105	0.0428456	2.09991e-12	-0.0412	0.1064	0.6984
FinnGen	SAH	rs73409695	6	32964256	C	T	0.0497	-0.329304	0.0452738	3.50026e-13	-0.0153	0.1131	0.8928
FinnGen	SAH	rs8192585	6	32188823	A	G	0.0378	0.506818	0.0333418	1e-200	0.0325	0.0867	0.7081
FinnGen	SAH	rs9258658	6	29822647	T	C	0.2068	-0.174353	0.0216263	7.50067e-16	-0.0266	0.05	0.5952
FinnGen	SAH	rs9277550	6	33055487	C	T	0.3161	-0.364643	0.0181203	1e-200	0.0377	0.0468	0.421
FinnGen	SAH	rs9468500	6	29210998	T	A	0.0487	-0.19062	0.0345359	3.40001e-08	0.1205	0.1019	0.2371
FinnGen	SAH	rs12539741	7	128596805	T	C	0.1004	0.157004	0.0231562	1.20005e-11	-0.0405	0.0549	0.4599
FinnGen	SAH	rs10985070	9	123636121	A	C	0.5656	-0.0833816	0.0147838	1.7e-08	-0.0211	0.0397	0.5946
FinnGen	SAH	rs11574914	9	34710338	A	G	0.3151	0.122218	0.0165446	1.50003e-13	0.0504	0.0443	0.2546
FinnGen	SAH	rs10796038	10	6397964	G	A	0.8241	0.116534	0.0194294	2e-09	0.034	0.0533	0.5238
FinnGen	SAH	rs12764378	10	63800004	A	G	0.2445	0.131028	0.0178133	1.9002e-13	0.1246	0.0505	0.01353
FinnGen	SAH	rs537544	10	8108382	T	C	0.6203	-0.116534	0.0179266	8.00018e-11	-0.0581	0.0403	0.1494
FinnGen	SAH	rs706778	10	6098949	T	C	0.4135	0.10436	0.0152225	7.10068e-12	0.022	0.0397	0.5801
FinnGen	SAH	rs10790268	11	118729391	G	A	0.8111	0.162519	0.0206268	3.29989e-15	-0.0707	0.0522	0.1757
FinnGen	SAH	rs4936059	11	128502496	G	A	0.34	0.0943107	0.0172537	4.60002e-08	0.0539	0.0413	0.192
FinnGen	SAH	rs9603608	13	40318819	C	A	0.3439	-0.10436	0.0160349	7.59976e-11	0.078	0.0412	0.0583
FinnGen	SAH	rs8026898	15	69991417	A	G	0.2853	0.14842	0.0175177	2.39994e-17	0.0238	0.0438	0.5877
FinnGen	SAH	rs8032939	15	38834033	C	T	0.2416	0.116534	0.0166263	2.39994e-12	0.0769	0.0439	0.07961
FinnGen	SAH	rs13330176	16	86019087	A	T	0.2396	0.113329	0.0197142	8.99995e-09	-0.0294	0.051	0.5639
FinnGen	SAH	rs12232497	17	38040119	C	T	0.4722	0.0943107	0.0159805	3.59998e-09	-0.0266	0.0396	0.501
FinnGen	SAH	rs592390	18	12822314	C	T	0.4771	-0.0953102	0.0161744	3.79997e-09	-0.0608	0.0395	0.1239
FinnGen	SAH	rs34536443	19	10463118	C	G	0.0288	-0.378436	0.0465962	4.60045e-16	-0.0287	0.1151	0.8028
FinnGen	SAH	rs4239702	20	44749251	C	T	0.7127	0.139262	0.018434	4.19952e-14	0.0709	0.0436	0.1039
FinnGen	SAH	rs11203203	21	43836186	A	G	0.3519	0.0861777	0.0157768	4.70002e-08	0.0304	0.0441	0.4913
FinnGen	SAH	rs225433	21	43809418	G	C	0.1889	-0.127833	0.0227049	1.79999e-08	-0.0565	0.0495	0.2532
FinnGen	SAH	rs8133843	21	36738242	A	G	0.6252	0.0953102	0.0163854	5.99998e-09	0.0335	0.0414	0.4187
FinnGen	SAH	rs2069235	22	39747780	A	G	0.2992	0.10436	0.0165683	2.99999e-10	0.0012	0.042	0.9773
Consortium	Stroke	rs1071649	6	31239114	T	G	0.1788	0.314811	0.0197061	0	-0.0127	0.0189	0.5004
Consortium	Stroke	rs10790268	11	118729391	G	A	0.77	0.162519	0.0206268	3.29989e-15	-0.0129	0.0126	0.306
Consortium	Stroke	rs10796038	10	6397964	G	A	0.815	0.116534	0.0194294	2e-09	0.0092	0.0117	0.4355
Consortium	Stroke	rs10858006	1	114114965	G	A	0.748	0.105361	0.0182016	7.10003e-09	0.0113	0.0105	0.2812
Consortium	Stroke	rs10985070	9	123636121	A	C	0.5696	-0.0833816	0.0147838	1.7e-08	-0.0133	0.0102	0.1924
Consortium	Stroke	rs11203203	21	43836186	A	G	0.3768	0.0861777	0.0157768	4.70002e-08	-0.0051	0.0096	0.5966
Consortium	Stroke	rs11574914	9	34710338	A	G	0.3303	0.122218	0.0165446	1.50003e-13	-0.0073	0.0098	0.453799
Consortium	Stroke	rs11968393	6	32779073	G	T	0.0896	0.34249	0.0476231	6.4003e-13	-0.0137	0.0336	0.6844
Consortium	Stroke	rs12232497	17	38040119	C	T	0.4653	0.0943107	0.0159805	3.59998e-09	-0.0028	0.009	0.7591
Consortium	Stroke	rs12539741	7	128596805	T	C	0.1182	0.157004	0.0231562	1.20005e-11	0.0182	0.0139	0.192
Consortium	Stroke	rs12764378	10	63800004	A	G	0.2228	0.131028	0.0178133	1.9002e-13	-0.0022	0.011	0.8394
Consortium	Stroke	rs13330176	16	86019087	A	T	0.2301	0.113329	0.0197142	8.99995e-09	0.0193	0.0116	0.0949795
Consortium	Stroke	rs13426947	2	191933254	A	G	0.193	0.131028	0.0186942	2.39994e-12	-0.0184	0.0115	0.1119
Consortium	Stroke	rs1571878	6	167540842	T	C	0.5549	-0.116534	0.014884	4.90004e-15	0.0118	0.0092	0.197
Consortium	Stroke	rs17208363	6	32297209	A	G	0.064	-0.579818	0.0384716	0	0.0172	0.0279	0.5374
Consortium	Stroke	rs17264332	6	138005515	G	A	0.2039	0.162519	0.0183155	7.10068e-19	0.0077	0.0112	0.4914
Consortium	Stroke	rs1830873	6	33620397	G	C	0.4378	0.198851	0.0156334	4.60045e-37	-0.0008	0.0094	0.9319
Consortium	Stroke	rs1858037	2	65598300	A	T	0.3506	-0.105361	0.0170126	5.89997e-10	-0.0091	0.0096	0.3461
Consortium	Stroke	rs2069235	22	39747780	A	G	0.2959	0.10436	0.0165683	2.99999e-10	0.0073	0.0102	0.4729
Consortium	Stroke	rs2229527	6	32797309	G	T	0.0617	0.579818	0.028764	0	-0.03	0.0217	0.1665
Consortium	Stroke	rs2233434	6	44232920	G	A	0.0421	0.287682	0.0520717	3.29997e-08	0.0127	0.0242	0.5992
Consortium	Stroke	rs2240336	1	17674402	T	C	0.4221	-0.105361	0.0173992	1.40001e-09	-0.0106	0.0092	0.2481
Consortium	Stroke	rs225433	21	43809418	G	C	0.2222	-0.127833	0.0227049	1.79999e-08	-0.0037	0.0122	0.760801
Consortium	Stroke	rs2451258	6	159506600	T	C	0.6485	0.10436	0.0168993	6.59994e-10	0.0085	0.0095	0.3715
Consortium	Stroke	rs2476601	1	114377568	G	A	0.894	-0.593327	0.0227823	0	-0.0197	0.0151	0.1919
Consortium	Stroke	rs2561477	5	102608924	A	G	0.3106	-0.105361	0.0169582	5.19996e-10	0.0048	0.0104	0.6463
Consortium	Stroke	rs28411352	1	38278579	T	C	0.257	0.10436	0.0178679	5.19996e-09	0.0026	0.0107	0.8077
Consortium	Stroke	rs2844456	6	31864674	C	T	0.0469	0.891598	0.0291911	0	0.0251	0.036	0.4847
Consortium	Stroke	rs3087243	2	204738919	A	G	0.438	-0.139262	0.0153069	9.20026e-20	0.0191	0.0094	0.0410299
Consortium	Stroke	rs3094633	6	30215120	T	C	0.4787	0.19062	0.015606	2.60016e-34	0.0073	0.0138	0.5977
Consortium	Stroke	rs3129967	6	32381461	T	C	0.336	-0.634878	0.0187722	0	-0.0015	0.0135	0.9102
Consortium	Stroke	rs3134976	6	32652305	C	A	0.7487	0.798508	0.0236105	0	-0.0097	0.0173	0.573801
Consortium	Stroke	rs34046593	4	26111593	A	G	0.3047	0.139762	0.0168091	9.20026e-17	0.0097	0.011	0.3784
Consortium	Stroke	rs34536443	19	10463118	C	G	0.0397	-0.378436	0.0465962	4.60045e-16	-0.031	0.0266	0.2437
Consortium	Stroke	rs34673422	6	32332661	C	A	0.0168	0.776529	0.0556217	0	-0.0009	0.0652	0.9892
Consortium	Stroke	rs34695944	2	61124850	C	T	0.3679	0.116534	0.0154378	4.40048e-14	0.0051	0.0094	0.582599
Consortium	Stroke	rs34767257	6	30932606	A	G	0.0834	0.329304	0.0273339	1.99986e-33	0.0165	0.027	0.5404
Consortium	Stroke	rs3749946	6	31448862	A	C	0.0816	-0.328504	0.0331689	4.00037e-23	0.0117	0.0296	0.691801
Consortium	Stroke	rs3873445	6	32683010	T	C	0.0933	0.765468	0.0233213	0	-0.0388	0.027	0.1504
Consortium	Stroke	rs4239702	20	44749251	C	T	0.7212	0.139262	0.018434	4.19952e-14	-0.0356	0.0101	0.000436697
Consortium	Stroke	rs4452313	3	17047032	T	A	0.2952	0.105361	0.0166839	2.69998e-10	0.0118	0.0098	0.2316
Consortium	Stroke	rs4711325	6	33432709	G	A	0.3388	-0.131028	0.0169569	1.10002e-14	-0.0441	0.0126	0.000481903
Consortium	Stroke	rs4713424	6	31002742	A	G	0.0861	-0.287682	0.0342725	4.70002e-17	0.0095	0.0256	0.7117
Consortium	Stroke	rs4936059	11	128502496	G	A	0.3321	0.0943107	0.0172537	4.60002e-08	-0.0109	0.0099	0.27
Consortium	Stroke	rs511027	6	32206687	T	A	0.117	-0.672944	0.0302732	0	0.0076	0.0218	0.7275
Consortium	Stroke	rs537544	10	8108382	T	C	0.623	-0.116534	0.0179266	8.00018e-11	-0.0086	0.0105	0.4112
Consortium	Stroke	rs592390	18	12822314	C	T	0.4499	-0.0953102	0.0161744	3.79997e-09	0.0096	0.0093	0.2979
Consortium	Stroke	rs60733400	1	2516781	A	G	0.3192	-0.105361	0.017365	1.29999e-09	0.0066	0.0093	0.4777
Consortium	Stroke	rs61828284	1	173299743	T	C	0.0732	-0.198451	0.0344874	8.70001e-09	0.0074	0.0186	0.6894
Consortium	Stroke	rs624988	1	117263790	C	T	0.5973	-0.0861777	0.0157658	4.60002e-08	-0.0018	0.0095	0.8521
Consortium	Stroke	rs628357	6	31806598	A	G	0.0306	-0.597837	0.0698985	1.20005e-17	-0.0461	0.0404	0.2541
Consortium	Stroke	rs6450	6	32006797	A	G	0.0234	0.270027	0.0487793	3.09999e-08	0.0105	0.0418	0.8019
Consortium	Stroke	rs6913550	6	26540683	C	T	0.786	-0.10436	0.0187251	2.5e-08	0.0015	0.0112	0.8923
Consortium	Stroke	rs706778	10	6098949	T	C	0.4101	0.10436	0.0152225	7.10068e-12	0.0025	0.0094	0.7863
Consortium	Stroke	rs72495971	6	29861111	G	A	0.0341	0.301105	0.0428456	2.09991e-12	0.0155	0.0397	0.6967
Consortium	Stroke	rs73081554	3	58302935	T	C	0.0699	0.165514	0.0303012	4.70002e-08	-0.0224	0.019	0.2371
Consortium	Stroke	rs73409695	6	32964256	C	T	0.0519	-0.329304	0.0452738	3.50026e-13	-0.0788	0.0339	0.0201902
Consortium	Stroke	rs7731626	5	55444683	A	G	0.3718	-0.198451	0.0201766	7.89951e-23	0.0088	0.0104	0.3987
Consortium	Stroke	rs8026898	15	69991417	A	G	0.2669	0.14842	0.0175177	2.39994e-17	-0.0105	0.0105	0.3143
Consortium	Stroke	rs8032939	15	38834033	C	T	0.2484	0.116534	0.0166263	2.39994e-12	-0.0041	0.0108	0.7031
Consortium	Stroke	rs8133843	21	36738242	A	G	0.6139	0.0953102	0.0163854	5.99998e-09	-0.0016	0.0097	0.8675
Consortium	Stroke	rs8192585	6	32188823	A	G	0.0425	0.506818	0.0333418	0	-0.0255	0.041	0.5337
Consortium	Stroke	rs9258658	6	29822647	T	C	0.1844	-0.174353	0.0216263	7.50067e-16	-0.0119	0.0169	0.4822
Consortium	Stroke	rs9261602	2	76934183	G	A	0.5604	0.18633	0.0215028	4.49987e-18	0.0017	0.0099	0.8613
Consortium	Stroke	rs9267059	6	31397488	T	C	0.0544	0.329304	0.0470212	2.49977e-12	0.0475	0.033	0.1497
Consortium	Stroke	rs9277550	6	33055487	C	T	0.2897	-0.364643	0.0181203	0	0.007	0.0149	0.636999
Consortium	Stroke	rs9310852	3	27784997	G	A	0.462	0.0833816	0.0150777	3.2e-08	0.0151	0.0092	0.1026
Consortium	Stroke	rs9468500	6	29210998	T	A	0.0618	-0.19062	0.0345359	3.40001e-08	-0.0157	0.028	0.5752
Consortium	Stroke	rs9603608	13	40318819	C	A	0.3409	-0.10436	0.0160349	7.59976e-11	-0.0024	0.0105	0.818
Consortium	Stroke	rs9653442	2	100825367	T	C	0.5296	-0.105361	0.0151553	3.59998e-12	-0.0015	0.0093	0.8744
Consortium	LAS	rs1071649	6	31239114	T	G	0.1688	0.314811	0.0197061	0	0.022	0.0453	0.6264
Consortium	LAS	rs10790268	11	118729391	G	A	0.7769	0.162519	0.0206268	3.29989e-15	-0.0335	0.0309	0.2775
Consortium	LAS	rs10796038	10	6397964	G	A	0.8132	0.116534	0.0194294	2e-09	-0.0085	0.0311	0.785301
Consortium	LAS	rs10858006	1	114114965	G	A	0.7502	0.105361	0.0182016	7.10003e-09	-0.0357	0.0282	0.2053
Consortium	LAS	rs10985070	9	123636121	A	C	0.5719	-0.0833816	0.0147838	1.7e-08	-0.0457	0.0251	0.0683093
Consortium	LAS	rs11203203	21	43836186	A	G	0.3762	0.0861777	0.0157768	4.70002e-08	0.0332	0.0271	0.2201
Consortium	LAS	rs11574914	9	34710338	A	G	0.3254	0.122218	0.0165446	1.50003e-13	-0.0219	0.0262	0.404
Consortium	LAS	rs11968393	6	32779073	G	T	0.0534	0.34249	0.0476231	6.4003e-13	0.069	0.0884	0.4355
Consortium	LAS	rs12232497	17	38040119	C	T	0.4622	0.0943107	0.0159805	3.59998e-09	-0.0058	0.0242	0.8116
Consortium	LAS	rs12539741	7	128596805	T	C	0.1156	0.157004	0.0231562	1.20005e-11	-0.0019	0.0381	0.9612
Consortium	LAS	rs12764378	10	63800004	A	G	0.2251	0.131028	0.0178133	1.9002e-13	0.0024	0.0296	0.9356
Consortium	LAS	rs13330176	16	86019087	A	T	0.2288	0.113329	0.0197142	8.99995e-09	0.0013	0.0319	0.9681
Consortium	LAS	rs13426947	2	191933254	A	G	0.1927	0.131028	0.0186942	2.39994e-12	-0.0011	0.0309	0.9727
Consortium	LAS	rs1571878	6	167540842	T	C	0.5553	-0.116534	0.014884	4.90004e-15	0.0161	0.0254	0.5282
Consortium	LAS	rs17208363	6	32297209	A	G	0.0637	-0.579818	0.0384716	0	0.0636	0.0667	0.3399
Consortium	LAS	rs17264332	6	138005515	G	A	0.2052	0.162519	0.0183155	7.10068e-19	0.0319	0.0297	0.2827
Consortium	LAS	rs1830873	6	33620397	G	C	0.4336	0.198851	0.0156334	4.60045e-37	0.0231	0.0247	0.3492
Consortium	LAS	rs1858037	2	65598300	A	T	0.3521	-0.105361	0.0170126	5.89997e-10	-0.0218	0.0259	0.4011
Consortium	LAS	rs2069235	22	39747780	A	G	0.2966	0.10436	0.0165683	2.99999e-10	0.0521	0.0272	0.0551798
Consortium	LAS	rs2229527	6	32797309	G	T	0.058	0.579818	0.028764	0	0.0594	0.0547	0.2769
Consortium	LAS	rs2233434	6	44232920	G	A	0.0425	0.287682	0.0520717	3.29997e-08	0.03	0.0679	0.6591
Consortium	LAS	rs2240336	1	17674402	T	C	0.4211	-0.105361	0.0173992	1.40001e-09	-0.0002	0.0246	0.9932
Consortium	LAS	rs225433	21	43809418	G	C	0.223	-0.127833	0.0227049	1.79999e-08	0.0227	0.0335	0.4975
Consortium	LAS	rs2451258	6	159506600	T	C	0.648	0.10436	0.0168993	6.59994e-10	0.0221	0.0258	0.3908
Consortium	LAS	rs2476601	1	114377568	G	A	0.8952	-0.593327	0.0227823	0	-0.0121	0.0413	0.7696
Consortium	LAS	rs2561477	5	102608924	A	G	0.3119	-0.105361	0.0169582	5.19996e-10	-0.0181	0.0263	0.4916
Consortium	LAS	rs28411352	1	38278579	T	C	0.2512	0.10436	0.0178679	5.19996e-09	-0.0181	0.0294	0.5374
Consortium	LAS	rs2844456	6	31864674	C	T	0.0484	0.891598	0.0291911	0	-0.0047	0.0971	0.9613
Consortium	LAS	rs3087243	2	204738919	A	G	0.4425	-0.139262	0.0153069	9.20026e-20	0.0831	0.0256	0.00114699
Consortium	LAS	rs3094633	6	30215120	T	C	0.4721	0.19062	0.015606	2.60016e-34	0.044	0.0325	0.1755
Consortium	LAS	rs3129967	6	32381461	T	C	0.3365	-0.634878	0.0187722	0	0.0806	0.0325	0.0130299
Consortium	LAS	rs3134976	6	32652305	C	A	0.7567	0.798508	0.0236105	0	0.0421	0.0418	0.3133
Consortium	LAS	rs34046593	4	26111593	A	G	0.3062	0.139762	0.0168091	9.20026e-17	0.0476	0.0296	0.1079
Consortium	LAS	rs34536443	19	10463118	C	G	0.0404	-0.378436	0.0465962	4.60045e-16	-0.0852	0.0751	0.2569
Consortium	LAS	rs34673422	6	32332661	C	A	0.0173	0.776529	0.0556217	0	-0.2357	0.1805	0.1917
Consortium	LAS	rs34695944	2	61124850	C	T	0.3669	0.116534	0.0154378	4.40048e-14	0.0116	0.0249	0.6401
Consortium	LAS	rs34767257	6	30932606	A	G	0.0793	0.329304	0.0273339	1.99986e-33	0.0073	0.0734	0.9207
Consortium	LAS	rs3749946	6	31455743	A	C	0.0758	-0.328504	0.0331689	4.00037e-23	-0.0614	0.0673	0.3613
Consortium	LAS	rs3873445	6	32683010	T	C	0.0852	0.765468	0.0233213	0	0.0381	0.0692	0.5815
Consortium	LAS	rs4239702	20	44749251	C	T	0.7179	0.139262	0.018434	4.19952e-14	-0.1224	0.027	5.69902e-06
Consortium	LAS	rs4452313	3	17047032	T	A	0.2962	0.105361	0.0166839	2.69998e-10	-0.021	0.0268	0.4336
Consortium	LAS	rs4711325	6	33432709	G	A	0.3405	-0.131028	0.0169569	1.10002e-14	-0.1281	0.0302	2.26001e-05
Consortium	LAS	rs4713424	6	31002742	A	G	0.0933	-0.287682	0.0342725	4.70002e-17	-0.0014	0.0593	0.9818
Consortium	LAS	rs4936059	11	128502496	G	A	0.3322	0.0943107	0.0172537	4.60002e-08	-0.0059	0.0262	0.821
Consortium	LAS	rs511027	6	32206687	T	A	0.12	-0.672944	0.0302732	0	-0.0787	0.05	0.1152
Consortium	LAS	rs537544	10	8108382	T	C	0.6261	-0.116534	0.0179266	8.00018e-11	-0.0039	0.0258	0.8788
Consortium	LAS	rs592390	18	12822314	C	T	0.4494	-0.0953102	0.0161744	3.79997e-09	-0.0025	0.0244	0.9184
Consortium	LAS	rs60733400	1	2516781	A	G	0.3258	-0.105361	0.017365	1.29999e-09	0.0489	0.0259	0.0589101
Consortium	LAS	rs61828284	1	173299743	T	C	0.0729	-0.198451	0.0344874	8.70001e-09	-0.0034	0.0515	0.947
Consortium	LAS	rs624988	1	117263790	C	T	0.5991	-0.0861777	0.0157658	4.60002e-08	-0.004	0.026	0.8781
Consortium	LAS	rs628357	6	31806598	A	G	0.0374	-0.597837	0.0698985	1.20005e-17	-0.0727	0.0928	0.4334
Consortium	LAS	rs6450	6	32006797	A	G	0.0236	0.270027	0.0487793	3.09999e-08	0.1058	0.1001	0.2905
Consortium	LAS	rs6913550	6	26540683	C	T	0.785	-0.10436	0.0187251	2.5e-08	0.0023	0.0298	0.9377
Consortium	LAS	rs706778	10	6098949	T	C	0.4103	0.10436	0.0152225	7.10068e-12	-0.0056	0.0252	0.8248
Consortium	LAS	rs72495971	6	29861111	G	A	0.0339	0.301105	0.0428456	2.09991e-12	-0.0829	0.1096	0.4495
Consortium	LAS	rs73081554	3	58302935	T	C	0.0715	0.165514	0.0303012	4.70002e-08	-0.0241	0.0566	0.6703
Consortium	LAS	rs73409695	6	32964256	C	T	0.0545	-0.329304	0.0452738	3.50026e-13	-0.2232	0.0859	0.00936699
Consortium	LAS	rs7731626	5	55444683	A	G	0.3727	-0.198451	0.0201766	7.89951e-23	-0.0225	0.0271	0.4056
Consortium	LAS	rs8026898	15	69991417	A	G	0.268	0.14842	0.0175177	2.39994e-17	-0.0262	0.0276	0.3429
Consortium	LAS	rs8032939	15	38834033	C	T	0.2513	0.116534	0.0166263	2.39994e-12	0.0396	0.0286	0.1664
Consortium	LAS	rs8133843	21	36738242	A	G	0.6149	0.0953102	0.0163854	5.99998e-09	-0.0274	0.0256	0.2853
Consortium	LAS	rs8192585	6	32188823	A	G	0.0405	0.506818	0.0333418	0	0.0759	0.1081	0.4828
Consortium	LAS	rs9258658	6	29822647	T	C	0.187	-0.174353	0.0216263	7.50067e-16	-0.0438	0.041	0.2847
Consortium	LAS	rs9261602	2	76934183	G	A	0.5551	0.18633	0.0215028	4.49987e-18	-0.0199	0.0248	0.4224
Consortium	LAS	rs9267059	6	31397488	T	C	0.0501	0.329304	0.0470212	2.49977e-12	0.0486	0.089	0.5846
Consortium	LAS	rs9277550	6	33055487	C	T	0.291	-0.364643	0.0181203	0	0.0017	0.0343	0.9602
Consortium	LAS	rs9310852	3	27784997	G	A	0.4581	0.0833816	0.0150777	3.2e-08	0.0333	0.0249	0.1814
Consortium	LAS	rs9468500	6	29210998	T	A	0.0631	-0.19062	0.0345359	3.40001e-08	-0.0029	0.0702	0.9667
Consortium	LAS	rs9603608	13	40318819	C	A	0.3387	-0.10436	0.0160349	7.59976e-11	-0.0438	0.0257	0.0887708
Consortium	LAS	rs9653442	2	100825367	T	C	0.532	-0.105361	0.0151553	3.59998e-12	0.0077	0.025	0.758
Consortium	IS	rs1071649	6	31239114	T	G	0.178	0.314811	0.0197061	0	-0.0121	0.0199	0.5414
Consortium	IS	rs10790268	11	118729391	G	A	0.7776	0.162519	0.0206268	3.29989e-15	-0.013	0.0126	0.3023
Consortium	IS	rs10796038	10	6397964	G	A	0.8144	0.116534	0.0194294	2e-09	0.0023	0.0127	0.8536
Consortium	IS	rs10858006	1	114114965	G	A	0.7488	0.105361	0.0182016	7.10003e-09	0.0089	0.0114	0.4358
Consortium	IS	rs10985070	9	123636121	A	C	0.5681	-0.0833816	0.0147838	1.7e-08	-0.0101	0.0101	0.3176
Consortium	IS	rs11203203	21	43836186	A	G	0.3766	0.0861777	0.0157768	4.70002e-08	0.0016	0.0106	0.8825
Consortium	IS	rs11574914	9	34710338	A	G	0.3298	0.122218	0.0165446	1.50003e-13	-0.008	0.0106	0.450001
Consortium	IS	rs11968393	6	32779073	G	T	0.0755	0.34249	0.0476231	6.4003e-13	-0.005	0.0367	0.8914
Consortium	IS	rs12232497	17	38040119	C	T	0.4654	0.0943107	0.0159805	3.59998e-09	-0.0049	0.0098	0.6145
Consortium	IS	rs12539741	7	128596805	T	C	0.1165	0.157004	0.0231562	1.20005e-11	0.0293	0.0157	0.0624295
Consortium	IS	rs12764378	10	63800004	A	G	0.2227	0.131028	0.0178133	1.9002e-13	-0.0025	0.0119	0.8347
Consortium	IS	rs13330176	16	86019087	A	T	0.2298	0.113329	0.0197142	8.99995e-09	0.0266	0.0125	0.03271
Consortium	IS	rs13426947	2	191933254	A	G	0.1929	0.131028	0.0186942	2.39994e-12	-0.0184	0.0125	0.1432
Consortium	IS	rs1571878	6	167540842	T	C	0.5553	-0.116534	0.014884	4.90004e-15	0.0187	0.0101	0.0653206
Consortium	IS	rs17208363	6	32297209	A	G	0.064	-0.579818	0.0384716	0	0.0207	0.0286	0.4685
Consortium	IS	rs17264332	6	138005515	G	A	0.2044	0.162519	0.0183155	7.10068e-19	0.0054	0.0122	0.658801
Consortium	IS	rs1830873	6	33620397	G	C	0.4373	0.198851	0.0156334	4.60045e-37	-0.0034	0.0103	0.740099
Consortium	IS	rs1858037	2	65598300	A	T	0.3501	-0.105361	0.0170126	5.89997e-10	-0.0119	0.0105	0.2599
Consortium	IS	rs2069235	22	39747780	A	G	0.2966	0.10436	0.0165683	2.99999e-10	0.0068	0.0111	0.5369
Consortium	IS	rs2229527	6	32797309	G	T	0.061	0.579818	0.028764	0	-0.0317	0.0227	0.1619
Consortium	IS	rs2233434	6	44232920	G	A	0.0422	0.287682	0.0520717	3.29997e-08	0.0193	0.0266	0.4665
Consortium	IS	rs2240336	1	17674402	T	C	0.4223	-0.105361	0.0173992	1.40001e-09	-0.0109	0.01	0.2743
Consortium	IS	rs225433	21	43809418	G	C	0.2226	-0.127833	0.0227049	1.79999e-08	-0.0101	0.0134	0.4514
Consortium	IS	rs2451258	6	159506600	T	C	0.6486	0.10436	0.0168993	6.59994e-10	0.0096	0.0105	0.3596
Consortium	IS	rs2476601	1	114377568	G	A	0.8936	-0.593327	0.0227823	0	-0.028	0.0164	0.0864391
Consortium	IS	rs2561477	5	102608924	A	G	0.3111	-0.105361	0.0169582	5.19996e-10	0.004	0.0111	0.7177
Consortium	IS	rs28411352	1	38278579	T	C	0.2569	0.10436	0.0178679	5.19996e-09	-0.0002	0.0116	0.9828
Consortium	IS	rs2844456	6	31864674	C	T	0.047	0.891598	0.0291911	0	0.0194	0.0369	0.5988
Consortium	IS	rs3087243	2	204738919	A	G	0.4383	-0.139262	0.0153069	9.20026e-20	0.0141	0.0103	0.1683
Consortium	IS	rs3094633	6	30215120	T	C	0.4784	0.19062	0.015606	2.60016e-34	0.0063	0.0141	0.6561
Consortium	IS	rs3129967	6	32381472	T	C	0.3362	-0.634878	0.0187722	0	-0.002	0.0145	0.8916
Consortium	IS	rs3134976	6	32652305	C	A	0.7491	0.798508	0.0236105	0	-0.0085	0.0177	0.6293
Consortium	IS	rs34046593	4	26111593	A	G	0.3044	0.139762	0.0168091	9.20026e-17	0.0124	0.0119	0.296
Consortium	IS	rs34536443	19	10463118	C	G	0.0397	-0.378436	0.0465962	4.60045e-16	-0.0386	0.0297	0.1933
Consortium	IS	rs34673422	6	32332661	C	A	0.017	0.776529	0.0556217	0	0.0042	0.0665	0.9492
Consortium	IS	rs34695944	2	61124850	C	T	0.368	0.116534	0.0154378	4.40048e-14	0.0051	0.0102	0.6176
Consortium	IS	rs34767257	6	30932606	A	G	0.0838	0.329304	0.0273339	1.99986e-33	0.0206	0.0288	0.4747
Consortium	IS	rs3749946	6	31448862	A	C	0.0816	-0.328504	0.0331689	4.00037e-23	0.0034	0.0304	0.9111
Consortium	IS	rs3873445	6	32683010	T	C	0.0925	0.765468	0.0233213	0	-0.0568	0.028	0.0426403
Consortium	IS	rs4239702	20	44749251	C	T	0.7214	0.139262	0.018434	4.19952e-14	-0.0344	0.011	0.00179999
Consortium	IS	rs4452313	3	17047032	T	A	0.2956	0.105361	0.0166839	2.69998e-10	0.0123	0.0108	0.255
Consortium	IS	rs4711325	6	33432709	G	A	0.3393	-0.131028	0.0169569	1.10002e-14	-0.0454	0.0131	0.000554498
Consortium	IS	rs4713424	6	31002742	A	G	0.0865	-0.287682	0.0342725	4.70002e-17	0.0064	0.0262	0.8065
Consortium	IS	rs4936059	11	128502496	G	A	0.3309	0.0943107	0.0172537	4.60002e-08	-0.0096	0.0106	0.3627
Consortium	IS	rs511027	6	32206687	T	A	0.1177	-0.672944	0.0302732	0	0.0102	0.0222	0.6441
Consortium	IS	rs537544	10	8108382	T	C	0.626	-0.116534	0.0179266	8.00018e-11	-0.007	0.0104	0.5015
Consortium	IS	rs592390	18	12822314	C	T	0.4499	-0.0953102	0.0161744	3.79997e-09	0.0144	0.0101	0.154
Consortium	IS	rs60733400	1	2516781	A	G	0.3221	-0.105361	0.017365	1.29999e-09	0.0104	0.0105	0.3221
Consortium	IS	rs61828284	1	173299743	T	C	0.0733	-0.198451	0.0344874	8.70001e-09	0.0068	0.0204	0.738599
Consortium	IS	rs624988	1	117263790	C	T	0.5985	-0.0861777	0.0157658	4.60002e-08	0.0022	0.0104	0.8346
Consortium	IS	rs628357	6	31806598	A	G	0.0308	-0.597837	0.0698985	1.20005e-17	-0.0429	0.0416	0.3018
Consortium	IS	rs6450	6	32006797	A	G	0.0234	0.270027	0.0487793	3.09999e-08	0.0254	0.044	0.5642
Consortium	IS	rs6913550	6	26540683	C	T	0.7849	-0.10436	0.0187251	2.5e-08	0.0019	0.0121	0.8751
Consortium	IS	rs706778	10	6098949	T	C	0.4101	0.10436	0.0152225	7.10068e-12	-0.0034	0.0102	0.7426
Consortium	IS	rs72495971	6	29861111	G	A	0.0339	0.301105	0.0428456	2.09991e-12	0.0033	0.0417	0.9364
Consortium	IS	rs73081554	3	58302935	T	C	0.0703	0.165514	0.0303012	4.70002e-08	-0.0107	0.0204	0.5999
Consortium	IS	rs73409695	6	32964256	C	T	0.0522	-0.329304	0.0452738	3.50026e-13	-0.0778	0.0347	0.0249299
Consortium	IS	rs7731626	5	55444683	A	G	0.373	-0.198451	0.0201766	7.89951e-23	0.0066	0.0108	0.5426
Consortium	IS	rs8026898	15	69991417	A	G	0.2668	0.14842	0.0175177	2.39994e-17	-0.0132	0.0113	0.2438
Consortium	IS	rs8032939	15	38834033	C	T	0.2494	0.116534	0.0166263	2.39994e-12	-0.0035	0.0117	0.7626
Consortium	IS	rs8133843	21	36738242	A	G	0.6133	0.0953102	0.0163854	5.99998e-09	-0.0049	0.0104	0.636499
Consortium	IS	rs8192585	6	32188823	A	G	0.0422	0.506818	0.0333418	0	-0.0355	0.0422	0.4003
Consortium	IS	rs9258658	6	29822647	T	C	0.1845	-0.174353	0.0216263	7.50067e-16	-0.0144	0.0173	0.4044
Consortium	IS	rs9261602	2	76934183	G	A	0.5596	0.18633	0.0215028	4.49987e-18	0.0079	0.0105	0.4535
Consortium	IS	rs9267059	6	31397488	T	C	0.0527	0.329304	0.0470212	2.49977e-12	0.0623	0.0352	0.0763396
Consortium	IS	rs9277550	6	33055487	C	T	0.29	-0.364643	0.0181203	0	0.0086	0.0152	0.572499
Consortium	IS	rs9310852	3	27784997	G	A	0.4612	0.0833816	0.0150777	3.2e-08	0.0185	0.01	0.0637294
Consortium	IS	rs9468500	6	29210998	T	A	0.0618	-0.19062	0.0345359	3.40001e-08	-0.0236	0.0285	0.4073
Consortium	IS	rs9603608	13	40318819	C	A	0.3374	-0.10436	0.0160349	7.59976e-11	-0.0062	0.0104	0.551001
Consortium	IS	rs9653442	2	100825367	T	C	0.5293	-0.105361	0.0151553	3.59998e-12	0.0015	0.01	0.8805
Consortium	SVS	rs1071649	6	31239114	T	G	0.1694	0.314811	0.0197061	0	0.0032	0.0446	0.9437
Consortium	SVS	rs10790268	11	118729391	G	A	0.7772	0.162519	0.0206268	3.29989e-15	-0.0303	0.0286	0.2897
Consortium	SVS	rs10796038	10	6397964	G	A	0.8138	0.116534	0.0194294	2e-09	-0.0038	0.0292	0.8961
Consortium	SVS	rs10858006	1	114114965	G	A	0.7489	0.105361	0.0182016	7.10003e-09	0.0219	0.0262	0.4033
Consortium	SVS	rs10985070	9	123636121	A	C	0.5697	-0.0833816	0.0147838	1.7e-08	-0.0144	0.0231	0.533499
Consortium	SVS	rs11203203	21	43836186	A	G	0.3733	0.0861777	0.0157768	4.70002e-08	-0.0063	0.0248	0.8001
Consortium	SVS	rs11574914	9	34710338	A	G	0.3306	0.122218	0.0165446	1.50003e-13	0.0135	0.0242	0.5781
Consortium	SVS	rs11968393	6	32779073	G	T	0.0513	0.34249	0.0476231	6.4003e-13	0.1496	0.0889	0.0923804
Consortium	SVS	rs12232497	17	38040119	C	T	0.4658	0.0943107	0.0159805	3.59998e-09	-0.0244	0.0225	0.2783
Consortium	SVS	rs12539741	7	128596805	T	C	0.1173	0.157004	0.0231562	1.20005e-11	0.0166	0.0354	0.6383
Consortium	SVS	rs12764378	10	63800004	A	G	0.2224	0.131028	0.0178133	1.9002e-13	-0.0204	0.0274	0.4552
Consortium	SVS	rs13330176	16	86019087	A	T	0.2322	0.113329	0.0197142	8.99995e-09	0.0124	0.0289	0.668499
Consortium	SVS	rs13426947	2	191933254	A	G	0.1912	0.131028	0.0186942	2.39994e-12	-0.016	0.029	0.5806
Consortium	SVS	rs1571878	6	167540842	T	C	0.5583	-0.116534	0.014884	4.90004e-15	-0.0061	0.0231	0.792301
Consortium	SVS	rs17208363	6	32297209	A	G	0.0637	-0.579818	0.0384716	0	-0.0139	0.0632	0.8264
Consortium	SVS	rs17264332	6	138005515	G	A	0.2095	0.162519	0.0183155	7.10068e-19	0.0462	0.0274	0.0914492
Consortium	SVS	rs1830873	6	33620397	G	C	0.4334	0.198851	0.0156334	4.60045e-37	0.006	0.0246	0.806
Consortium	SVS	rs1858037	2	65598300	A	T	0.3488	-0.105361	0.0170126	5.89997e-10	0.002	0.0241	0.9328
Consortium	SVS	rs2069235	22	39747780	A	G	0.2976	0.10436	0.0165683	2.99999e-10	0.0153	0.0251	0.5431
Consortium	SVS	rs2229527	6	32797309	G	T	0.0588	0.579818	0.028764	0	0.0089	0.0535	0.8673
Consortium	SVS	rs2233434	6	44232920	G	A	0.0411	0.287682	0.0520717	3.29997e-08	0.0342	0.0634	0.5894
Consortium	SVS	rs2240336	1	17674402	T	C	0.4223	-0.105361	0.0173992	1.40001e-09	-0.0143	0.0229	0.5317
Consortium	SVS	rs225433	21	43809418	G	C	0.2246	-0.127833	0.0227049	1.79999e-08	0.064	0.031	0.0391003
Consortium	SVS	rs2451258	6	159506600	T	C	0.6429	0.10436	0.0168993	6.59994e-10	-0.0143	0.0236	0.5439
Consortium	SVS	rs2476601	1	114377568	G	A	0.8957	-0.593327	0.0227823	0	-0.0369	0.0386	0.3394
Consortium	SVS	rs2561477	5	102608924	A	G	0.3133	-0.105361	0.0169582	5.19996e-10	0.0237	0.0242	0.3283
Consortium	SVS	rs28411352	1	38278579	T	C	0.2551	0.10436	0.0178679	5.19996e-09	0.0181	0.0265	0.4932
Consortium	SVS	rs2844456	6	31864674	C	T	0.0475	0.891598	0.0291911	0	0.1532	0.0791	0.0528397
Consortium	SVS	rs3087243	2	204738919	A	G	0.4428	-0.139262	0.0153069	9.20026e-20	0.0082	0.0234	0.727601
Consortium	SVS	rs3094633	6	30215120	T	C	0.4757	0.19062	0.015606	2.60016e-34	-0.0192	0.0305	0.5279
Consortium	SVS	rs3129967	6	32381461	T	C	0.3319	-0.634878	0.0187722	0	-0.051	0.0313	0.1036
Consortium	SVS	rs3134976	6	32652305	C	A	0.7511	0.798508	0.0236105	0	0.0135	0.0391	0.7296
Consortium	SVS	rs34046593	4	26111593	A	G	0.3085	0.139762	0.0168091	9.20026e-17	0.0633	0.0266	0.0173101
Consortium	SVS	rs34536443	19	10463118	C	G	0.04	-0.378436	0.0465962	4.60045e-16	-0.0434	0.0719	0.5459
Consortium	SVS	rs34673422	6	32332661	C	A	0.0192	0.776529	0.0556217	0	0.1209	0.14	0.3878
Consortium	SVS	rs34695944	2	61124850	C	T	0.3691	0.116534	0.0154378	4.40048e-14	0.01	0.0233	0.6658
Consortium	SVS	rs34767257	6	30932606	A	G	0.0832	0.329304	0.0273339	1.99986e-33	0.1045	0.0635	0.0998504
Consortium	SVS	rs3749946	6	31455743	A	C	0.0701	-0.328504	0.0331689	4.00037e-23	-0.1711	0.0653	0.00873595
Consortium	SVS	rs3873445	6	32683010	T	C	0.0914	0.765468	0.0233213	0	-0.0258	0.0643	0.688101
Consortium	SVS	rs4239702	20	44749251	C	T	0.7211	0.139262	0.018434	4.19952e-14	-0.0169	0.0254	0.5071
Consortium	SVS	rs4452313	3	17047032	T	A	0.2933	0.105361	0.0166839	2.69998e-10	-0.0081	0.0248	0.744501
Consortium	SVS	rs4711325	6	33432709	G	A	0.3425	-0.131028	0.0169569	1.10002e-14	-0.0173	0.0289	0.549099
Consortium	SVS	rs4713424	6	31002742	A	G	0.0881	-0.287682	0.0342725	4.70002e-17	0.0195	0.0565	0.729201
Consortium	SVS	rs4936059	11	128502496	G	A	0.3298	0.0943107	0.0172537	4.60002e-08	-0.0313	0.0245	0.2019
Consortium	SVS	rs511027	6	32206687	T	A	0.1202	-0.672944	0.0302732	0	0.0601	0.0461	0.192
Consortium	SVS	rs537544	10	8108382	T	C	0.626	-0.116534	0.0179266	8.00018e-11	-0.0083	0.0239	0.7293
Consortium	SVS	rs592390	18	12822314	C	T	0.4493	-0.0953102	0.0161744	3.79997e-09	0.0436	0.0231	0.0585006
Consortium	SVS	rs60733400	1	2516781	A	G	0.325	-0.105361	0.017365	1.29999e-09	-0.0004	0.0242	0.9862
Consortium	SVS	rs61828284	1	173299743	T	C	0.0739	-0.198451	0.0344874	8.70001e-09	0.038	0.0458	0.4061
Consortium	SVS	rs624988	1	117263790	C	T	0.6003	-0.0861777	0.0157658	4.60002e-08	0.0064	0.0241	0.7907
Consortium	SVS	rs628357	6	31806598	A	G	0.0335	-0.597837	0.0698985	1.20005e-17	0.0337	0.0874	0.6998
Consortium	SVS	rs6450	6	32006797	A	G	0.0234	0.270027	0.0487793	3.09999e-08	0.046	0.101	0.649
Consortium	SVS	rs6913550	6	26540683	C	T	0.7868	-0.10436	0.0187251	2.5e-08	-0.029	0.0276	0.2937
Consortium	SVS	rs706778	10	6098949	T	C	0.4085	0.10436	0.0152225	7.10068e-12	0.0151	0.0236	0.5221
Consortium	SVS	rs72495971	6	29861111	G	A	0.0338	0.301105	0.0428456	2.09991e-12	-0.0493	0.0875	0.5728
Consortium	SVS	rs73081554	3	58302935	T	C	0.0722	0.165514	0.0303012	4.70002e-08	-0.0755	0.0474	0.1112
Consortium	SVS	rs73409695	6	32964256	C	T	0.0538	-0.329304	0.0452738	3.50026e-13	0.0848	0.0733	0.2475
Consortium	SVS	rs7731626	5	55444683	A	G	0.3737	-0.198451	0.0201766	7.89951e-23	-0.0284	0.025	0.2568
Consortium	SVS	rs8026898	15	69991417	A	G	0.2702	0.14842	0.0175177	2.39994e-17	0.0157	0.0256	0.538
Consortium	SVS	rs8032939	15	38834033	C	T	0.2523	0.116534	0.0166263	2.39994e-12	0.0264	0.0265	0.32
Consortium	SVS	rs8133843	21	36738242	A	G	0.6137	0.0953102	0.0163854	5.99998e-09	-0.0685	0.0239	0.00410204
Consortium	SVS	rs8192585	6	32188823	A	G	0.0411	0.506818	0.0333418	0	0.1063	0.0961	0.2686
Consortium	SVS	rs9258658	6	29822647	T	C	0.1806	-0.174353	0.0216263	7.50067e-16	-0.0278	0.0359	0.4391
Consortium	SVS	rs9261602	2	76934183	G	A	0.5618	0.18633	0.0215028	4.49987e-18	0.005	0.0233	0.8292
Consortium	SVS	rs9267059	6	31397488	T	C	0.0467	0.329304	0.0470212	2.49977e-12	0.1011	0.0824	0.2197
Consortium	SVS	rs9277550	6	33055487	C	T	0.292	-0.364643	0.0181203	0	0.0232	0.0324	0.4739
Consortium	SVS	rs9310852	3	27784997	G	A	0.4598	0.0833816	0.0150777	3.2e-08	0.0356	0.0232	0.124
Consortium	SVS	rs9468500	6	29210998	T	A	0.0621	-0.19062	0.0345359	3.40001e-08	-0.0515	0.06	0.3904
Consortium	SVS	rs9603608	13	40318819	C	A	0.3404	-0.10436	0.0160349	7.59976e-11	0.0147	0.0238	0.5387
Consortium	SVS	rs9653442	2	100825367	T	C	0.5311	-0.105361	0.0151553	3.59998e-12	-0.003	0.0233	0.8961
Consortium	CES	rs1071649	6	31239114	T	G	0.1697	0.314811	0.0197061	0	-0.0254	0.0367	0.4883
Consortium	CES	rs10790268	11	118729391	G	A	0.7794	0.162519	0.0206268	3.29989e-15	0.0092	0.0245	0.7069
Consortium	CES	rs10796038	10	6397964	G	A	0.8143	0.116534	0.0194294	2e-09	0.0084	0.0246	0.731499
Consortium	CES	rs10858006	1	114114965	G	A	0.7478	0.105361	0.0182016	7.10003e-09	-0.0157	0.0221	0.4785
Consortium	CES	rs10985070	9	123636121	A	C	0.5718	-0.0833816	0.0147838	1.7e-08	0.0119	0.0193	0.537499
Consortium	CES	rs11203203	21	43836186	A	G	0.3773	0.0861777	0.0157768	4.70002e-08	0.0041	0.0202	0.8413
Consortium	CES	rs11574914	9	34710338	A	G	0.3256	0.122218	0.0165446	1.50003e-13	-0.0259	0.0202	0.2007
Consortium	CES	rs11968393	6	32779073	G	T	0.0689	0.34249	0.0476231	6.4003e-13	0.0104	0.0739	0.8879
Consortium	CES	rs12232497	17	38040119	C	T	0.4637	0.0943107	0.0159805	3.59998e-09	-0.0056	0.0187	0.7633
Consortium	CES	rs12539741	7	128596805	T	C	0.1182	0.157004	0.0231562	1.20005e-11	0.0351	0.0294	0.2329
Consortium	CES	rs12764378	10	63800004	A	G	0.2232	0.131028	0.0178133	1.9002e-13	-0.0011	0.0231	0.9606
Consortium	CES	rs13330176	16	86019087	A	T	0.2271	0.113329	0.0197142	8.99995e-09	-0.0083	0.0249	0.738501
Consortium	CES	rs13426947	2	191933254	A	G	0.1931	0.131028	0.0186942	2.39994e-12	-0.0042	0.0242	0.8608
Consortium	CES	rs1571878	6	167540842	T	C	0.5536	-0.116534	0.014884	4.90004e-15	0.0148	0.0192	0.4396
Consortium	CES	rs17208363	6	32297209	A	G	0.0629	-0.579818	0.0384716	0	0.0322	0.0527	0.542099
Consortium	CES	rs17264332	6	138005515	G	A	0.2017	0.162519	0.0183155	7.10068e-19	-0.0142	0.0239	0.5518
Consortium	CES	rs1830873	6	33620397	G	C	0.4351	0.198851	0.0156334	4.60045e-37	-0.0188	0.0189	0.3192
Consortium	CES	rs1858037	2	65598300	A	T	0.3521	-0.105361	0.0170126	5.89997e-10	-0.0365	0.0201	0.0701795
Consortium	CES	rs2069235	22	39747780	A	G	0.2942	0.10436	0.0165683	2.99999e-10	0.034	0.0211	0.1075
Consortium	CES	rs2229527	6	32797309	G	T	0.0605	0.579818	0.028764	0	0.0186	0.0417	0.6548
Consortium	CES	rs2233434	6	44232920	G	A	0.0425	0.287682	0.0520717	3.29997e-08	0.0709	0.0526	0.1776
Consortium	CES	rs2240336	1	17674402	T	C	0.4237	-0.105361	0.0173992	1.40001e-09	0.0188	0.0191	0.3267
Consortium	CES	rs225433	21	43809418	G	C	0.225	-0.127833	0.0227049	1.79999e-08	-0.0008	0.0245	0.9749
Consortium	CES	rs2451258	6	159506600	T	C	0.6484	0.10436	0.0168993	6.59994e-10	-0.0029	0.0197	0.884
Consortium	CES	rs2476601	1	114377568	G	A	0.8918	-0.593327	0.0227823	0	-0.0782	0.0313	0.01244
Consortium	CES	rs2561477	5	102608924	A	G	0.3093	-0.105361	0.0169582	5.19996e-10	-0.0045	0.0204	0.8268
Consortium	CES	rs28411352	1	38278579	T	C	0.2558	0.10436	0.0178679	5.19996e-09	0.0279	0.0226	0.2166
Consortium	CES	rs2844456	6	31864674	C	T	0.046	0.891598	0.0291911	0	-0.0502	0.0797	0.5286
Consortium	CES	rs3087243	2	204738919	A	G	0.4385	-0.139262	0.0153069	9.20026e-20	0.0035	0.0196	0.8591
Consortium	CES	rs3094633	6	30215120	T	C	0.4697	0.19062	0.015606	2.60016e-34	-0.0259	0.0259	0.3166
Consortium	CES	rs3129967	6	32381461	T	C	0.3365	-0.634878	0.0187722	0	0.0052	0.0259	0.8416
Consortium	CES	rs3134976	6	32652305	C	A	0.754	0.798508	0.0236105	0	-0.0485	0.0315	0.1233
Consortium	CES	rs34046593	4	26111593	A	G	0.3045	0.139762	0.0168091	9.20026e-17	0.0194	0.0231	0.4007
Consortium	CES	rs34536443	19	10463118	C	G	0.0406	-0.378436	0.0465962	4.60045e-16	-0.042	0.0588	0.4751
Consortium	CES	rs34673422	6	32332661	C	A	0.0202	0.776529	0.0556217	0	0.0953	0.119	0.4234
Consortium	CES	rs34695944	2	61124850	C	T	0.3664	0.116534	0.0154378	4.40048e-14	0.0068	0.0194	0.7275
Consortium	CES	rs34767257	6	30932606	A	G	0.0804	0.329304	0.0273339	1.99986e-33	-0.0518	0.0556	0.3515
Consortium	CES	rs3749946	6	31455743	A	C	0.077	-0.328504	0.0331689	4.00037e-23	0.0283	0.0516	0.5833
Consortium	CES	rs3873445	6	32683010	T	C	0.086	0.765468	0.0233213	0	-0.022	0.052	0.671699
Consortium	CES	rs4239702	20	44749251	C	T	0.7213	0.139262	0.018434	4.19952e-14	0.0125	0.0214	0.558799
Consortium	CES	rs4452313	3	17047032	T	A	0.2966	0.105361	0.0166839	2.69998e-10	-0.0014	0.0205	0.9474
Consortium	CES	rs4711325	6	33432709	G	A	0.3411	-0.131028	0.0169569	1.10002e-14	-0.0033	0.0239	0.8886
Consortium	CES	rs4713424	6	31002742	A	G	0.093	-0.287682	0.0342725	4.70002e-17	-0.0159	0.0473	0.736
Consortium	CES	rs4936059	11	128502496	G	A	0.3307	0.0943107	0.0172537	4.60002e-08	0.0065	0.0203	0.750501
Consortium	CES	rs511027	6	32206687	T	A	0.1234	-0.672944	0.0302732	0	-0.0036	0.04	0.9281
Consortium	CES	rs537544	10	8108382	T	C	0.6274	-0.116534	0.0179266	8.00018e-11	-0.0052	0.0197	0.792399
Consortium	CES	rs592390	18	12822314	C	T	0.4489	-0.0953102	0.0161744	3.79997e-09	0.0251	0.0192	0.1914
Consortium	CES	rs60733400	1	2516781	A	G	0.321	-0.105361	0.017365	1.29999e-09	0.0152	0.0202	0.4518
Consortium	CES	rs61828284	1	173299743	T	C	0.0728	-0.198451	0.0344874	8.70001e-09	0.021	0.0403	0.6027
Consortium	CES	rs624988	1	117263790	C	T	0.5974	-0.0861777	0.0157658	4.60002e-08	0.0139	0.0199	0.4851
Consortium	CES	rs628357	6	31806598	A	G	0.0418	-0.597837	0.0698985	1.20005e-17	-0.1962	0.0847	0.0204899
Consortium	CES	rs6450	6	32006797	A	G	0.0242	0.270027	0.0487793	3.09999e-08	-0.0208	0.0949	0.8263
Consortium	CES	rs6913550	6	26540683	C	T	0.7847	-0.10436	0.0187251	2.5e-08	-0.0256	0.0232	0.2698
Consortium	CES	rs706778	10	6098949	T	C	0.4094	0.10436	0.0152225	7.10068e-12	-0.0057	0.0195	0.769899
Consortium	CES	rs72495971	6	29861111	G	A	0.0348	0.301105	0.0428456	2.09991e-12	0.0662	0.0836	0.4285
Consortium	CES	rs73081554	3	58302935	T	C	0.0705	0.165514	0.0303012	4.70002e-08	0.024	0.0405	0.5526
Consortium	CES	rs73409695	6	32964256	C	T	0.0553	-0.329304	0.0452738	3.50026e-13	-0.0548	0.0642	0.3932
Consortium	CES	rs7731626	5	55444683	A	G	0.3735	-0.198451	0.0201766	7.89951e-23	0.0038	0.0209	0.857
Consortium	CES	rs8026898	15	69991417	A	G	0.2668	0.14842	0.0175177	2.39994e-17	0.0048	0.0217	0.8245
Consortium	CES	rs8032939	15	38834033	C	T	0.2472	0.116534	0.0166263	2.39994e-12	-0.0476	0.0229	0.0375301
Consortium	CES	rs8133843	21	36738242	A	G	0.6125	0.0953102	0.0163854	5.99998e-09	0.0168	0.0198	0.3952
Consortium	CES	rs8192585	6	32188823	A	G	0.0405	0.506818	0.0333418	0	-0.0524	0.0858	0.541499
Consortium	CES	rs9258658	6	29822647	T	C	0.1883	-0.174353	0.0216263	7.50067e-16	-0.0027	0.032	0.9323
Consortium	CES	rs9261602	2	76934183	G	A	0.5543	0.18633	0.0215028	4.49987e-18	-0.0012	0.0194	0.9523
Consortium	CES	rs9267059	6	31397488	T	C	0.0514	0.329304	0.0470212	2.49977e-12	0.0672	0.0675	0.3195
Consortium	CES	rs9277550	6	33055487	C	T	0.29	-0.364643	0.0181203	0	-0.0092	0.0278	0.7402
Consortium	CES	rs9310852	3	27784997	G	A	0.4597	0.0833816	0.0150777	3.2e-08	0.0235	0.0192	0.2208
Consortium	CES	rs9468500	6	29210998	T	A	0.0624	-0.19062	0.0345359	3.40001e-08	-0.0474	0.0553	0.3908
Consortium	CES	rs9603608	13	40318819	C	A	0.3379	-0.10436	0.0160349	7.59976e-11	-0.0233	0.02	0.2446
Consortium	CES	rs9653442	2	100825367	T	C	0.5285	-0.105361	0.0151553	3.59998e-12	0.002	0.0193	0.9162
Consortium	CAD	rs10858006	1	114114965	G	A	NA	0.105361	0.0182016	7.1e-09	0.0275717	0.0080699	0.00063
Consortium	CAD	rs28411352	1	38278579	T	C	NA	0.10436	0.0178679	5.2e-09	-0.0186887	0.0079375	0.0189998
Consortium	CAD	rs2476601	1	114377568	G	A	NA	-0.593327	0.0227823	0	-0.0470706	0.0118178	6.8e-05
Consortium	CAD	rs624988	1	117263790	C	T	NA	-0.0861777	0.0157658	4.6e-08	-0.0084586	0.0070963	0.23
Consortium	CAD	rs61828284	1	173299743	T	C	NA	-0.198451	0.0344874	8.7e-09	0.0135588	0.0130694	0.3
Consortium	CAD	rs60733400	1	2516781	A	G	NA	-0.105361	0.017365	1.3e-09	0.0013801	0.0072954	0.85
Consortium	CAD	rs2240336	1	17674402	T	C	NA	-0.105361	0.0173992	1.4e-09	0.0066548	0.0070279	0.34
Consortium	CAD	rs3087243	2	204738919	A	G	NA	-0.139262	0.0153069	9.2e-20	-0.0115175	0.0070157	0.1
Consortium	CAD	rs1858037	2	65598300	A	T	NA	-0.105361	0.0170126	5.9e-10	0.0091961	0.0073948	0.21
Consortium	CAD	rs13426947	2	191933254	A	G	NA	0.131028	0.0186942	2.4e-12	0.0254586	0.0088138	0.0039
Consortium	CAD	rs34695944	2	61124850	C	T	NA	0.116534	0.0154378	4.4e-14	0.0068575	0.007337	0.35
Consortium	CAD	rs9653442	2	100825367	T	C	NA	-0.105361	0.0151553	3.6e-12	-0.0106126	0.0069727	0.13
Consortium	CAD	rs9261602	2	76936386	G	A	NA	0.18633	0.0215028	4.5e-18	-0.0018568	0.0070478	0.79
Consortium	CAD	rs9310852	3	27784997	G	A	NA	0.0833816	0.0150777	3.2e-08	0.0108531	0.0070322	0.12
Consortium	CAD	rs4452313	3	17047032	T	A	NA	0.105361	0.0166839	2.7e-10	0.0101578	0.0076418	0.18
Consortium	CAD	rs73081554	3	58302935	T	C	NA	0.165514	0.0303012	4.7e-08	0.0056371	0.0139255	0.69
Consortium	CAD	rs34046593	4	26111593	A	G	NA	0.139762	0.0168091	9.2e-17	-0.0042688	0.0075579	0.57
Consortium	CAD	rs2561477	5	102608924	A	G	NA	-0.105361	0.0169582	5.2e-10	-0.0078634	0.0075275	0.3
Consortium	CAD	rs7731626	5	55444683	A	G	NA	-0.198451	0.0201766	7.9e-23	0.013823	0.0072309	0.0560003
Consortium	CAD	rs4713424	6	31002742	A	G	NA	-0.287682	0.0342725	4.7e-17	0.0309231	0.0141345	0.0290001
Consortium	CAD	rs6913550	6	26540683	C	T	NA	-0.10436	0.0187251	2.5e-08	-0.0015172	0.0087699	0.86
Consortium	CAD	rs17208363	6	32297209	A	G	NA	-0.579818	0.0384716	0	0.0108335	0.0143582	0.450001
Consortium	CAD	rs1071649	6	31240614	T	G	NA	0.314811	0.0197061	0	0.0623042	0.0266806	0.02
Consortium	CAD	rs17264332	6	138005515	G	A	NA	0.162519	0.0183155	7.1e-19	-0.0145006	0.0085066	0.0879995
Consortium	CAD	rs6450	6	32006797	A	G	NA	0.270027	0.0487793	3.1e-08	0.0555687	0.0229474	0.015
Consortium	CAD	rs4711325	6	33432709	G	A	NA	-0.131028	0.0169569	1.1e-14	-0.0064562	0.0072574	0.37
Consortium	CAD	rs3094633	6	30215120	T	C	NA	0.19062	0.015606	2.6e-34	-0.0073905	0.0069265	0.29
Consortium	CAD	rs8192585	6	32188823	A	G	NA	0.506818	0.0333418	0	0.0229247	0.0169112	0.18
Consortium	CAD	rs11968393	6	32779073	G	T	NA	0.34249	0.0476231	6.4e-13	-0.007693	0.0268625	0.77
Consortium	CAD	rs3134976	6	32652305	C	A	NA	0.798508	0.0236105	0	0.0198279	0.0082247	0.016
Consortium	CAD	rs73409695	6	32964256	C	T	NA	-0.329304	0.0452738	3.5e-13	0.015875	0.0168867	0.35
Consortium	CAD	rs9468500	6	29210998	T	A	NA	-0.19062	0.0345359	3.4e-08	0.0180253	0.0142824	0.21
Consortium	CAD	rs511027	6	32206687	T	A	NA	-0.672944	0.0302732	0	-0.0053983	0.0110161	0.62
Consortium	CAD	rs628357	6	31806598	A	G	NA	-0.597837	0.0698985	1.2e-17	0.0251372	0.0209684	0.23
Consortium	CAD	rs34767257	6	30932606	A	G	NA	0.329304	0.0273339	2e-33	0.0109677	0.0132052	0.41
Consortium	CAD	rs9258658	6	29827178	T	C	NA	-0.174353	0.0216263	7.5e-16	0.0248429	0.0089591	0.0056
Consortium	CAD	rs3873445	6	32684105	T	C	NA	0.765468	0.0233213	0	0.0076928	0.0109559	0.48
Consortium	CAD	rs2229527	6	32797309	G	T	NA	0.579818	0.028764	0	0.0226669	0.0161774	0.16
Consortium	CAD	rs3749946	6	31448862	A	C	NA	-0.328504	0.0331689	4e-23	-0.005717	0.0141869	0.69
Consortium	CAD	rs3129967	6	32381461	T	C	NA	-0.634878	0.0187722	0	-0.0146176	0.0074664	0.05
Consortium	CAD	rs34673422	6	32332661	C	A	NA	0.776529	0.0556217	0	-0.017455	0.0279917	0.53
Consortium	CAD	rs2451258	6	159506600	T	C	NA	0.10436	0.0168993	6.6e-10	-0.0001041	0.0072876	0.99
Consortium	CAD	rs2844456	6	31864674	C	T	NA	0.891598	0.0291911	0	0.0121233	0.015079	0.42
Consortium	CAD	rs1571878	6	167540842	T	C	NA	-0.116534	0.014884	4.9e-15	-0.0102491	0.0070063	0.14
Consortium	CAD	rs9277550	6	33055487	C	T	NA	-0.364643	0.0181203	0	-0.010023	0.0074981	0.18
Consortium	CAD	rs2233434	6	44232920	G	A	NA	0.287682	0.0520717	3.3e-08	-0.0030343	0.0170481	0.86
Consortium	CAD	rs1830873	6	33620397	G	C	NA	0.198851	0.0156334	4.6e-37	-0.0146171	0.0070532	0.0379997
Consortium	CAD	rs9267059	6	31397981	T	C	NA	0.329304	0.0470212	2.5e-12	0.0294956	0.0168938	0.0810009
Consortium	CAD	rs72495971	6	29882321	G	A	NA	0.301105	0.0428456	2.1e-12	-0.0040671	0.0174858	0.82
Consortium	CAD	rs12539741	7	128596805	T	C	NA	0.157004	0.0231562	1.2e-11	-0.0005807	0.0111489	0.96
Consortium	CAD	rs10985070	9	123636121	A	C	NA	-0.0833816	0.0147838	1.7e-08	0.005892	0.0071044	0.41
Consortium	CAD	rs11574914	9	34710338	A	G	NA	0.122218	0.0165446	1.5e-13	0.0022611	0.0074061	0.760001
Consortium	CAD	rs537544	10	8108382	T	C	NA	-0.116534	0.0179266	8e-11	-0.0030024	0.007218	0.68
Consortium	CAD	rs12764378	10	63800004	A	G	NA	0.131028	0.0178133	1.9e-13	-0.0173627	0.0085126	0.0409996
Consortium	CAD	rs10796038	10	6397964	G	A	NA	0.116534	0.0194294	2e-09	0.0008353	0.0089269	0.93
Consortium	CAD	rs706778	10	6098949	T	C	NA	0.10436	0.0152225	7.1e-12	0.021722	0.0070592	0.0021
Consortium	CAD	rs4936059	11	128502496	G	A	NA	0.0943107	0.0172537	4.6e-08	0.0044558	0.0073729	0.55
Consortium	CAD	rs10790268	11	118729391	G	A	NA	0.162519	0.0206268	3.3e-15	-0.0006453	0.0087856	0.94
Consortium	CAD	rs9603608	13	40318819	C	A	NA	-0.10436	0.0160349	7.6e-11	-0.0109338	0.0073313	0.14
Consortium	CAD	rs8026898	15	69991417	A	G	NA	0.14842	0.0175177	2.4e-17	0.0067586	0.007832	0.39
Consortium	CAD	rs8032939	15	38834033	C	T	NA	0.116534	0.0166263	2.4e-12	0.0318842	0.0080039	6.8e-05
Consortium	CAD	rs13330176	16	86019087	A	T	NA	0.113329	0.0197142	9e-09	0.0038778	0.0082449	0.64
Consortium	CAD	rs12232497	17	38040119	C	T	NA	0.0943107	0.0159805	3.6e-09	-0.0062221	0.007016	0.38
Consortium	CAD	rs592390	18	12822314	C	T	NA	-0.0953102	0.0161744	3.8e-09	0.0028605	0.0070736	0.69
Consortium	CAD	rs34536443	19	10463118	C	G	NA	-0.378436	0.0465962	4.6e-16	-0.0159798	0.0176275	0.36
Consortium	CAD	rs4239702	20	44749251	C	T	NA	0.139262	0.018434	4.2e-14	-0.0050417	0.0078447	0.52
Consortium	CAD	rs11203203	21	43836186	A	G	NA	0.0861777	0.0157768	4.7e-08	-0.0073234	0.0072736	0.31
Consortium	CAD	rs8133843	21	36738242	A	G	NA	0.0953102	0.0163854	6e-09	0.0101137	0.007204	0.16
Consortium	CAD	rs225433	21	43809418	G	C	NA	-0.127833	0.0227049	1.8e-08	-0.0019715	0.0081818	0.81
Consortium	CAD	rs2069235	22	39747780	A	G	NA	0.10436	0.0165683	3e-10	-0.003411	0.0075152	0.649999
Consortium	ICH	rs10175798	2	30449594	A	G	0.62	0.0861777	0.0140459	5.4e-09	0.0012	0.0527	0.9819
Consortium	ICH	rs1071649	6	31239114	T	G	0.98	0.314811	0.0197061	0	0.0508	0.2045	0.8039
Consortium	ICH	rs10790268	11	118700000	G	A	0.81	0.162519	0.0206268	3.3e-15	0.006	0.0649	0.9266
Consortium	ICH	rs10796038	10	6397964	G	A	0.82	0.116534	0.0194294	2e-09	-0.0176	0.066	0.7893
Consortium	ICH	rs10858006	1	114100000	G	A	0.8	0.105361	0.0182016	7.1e-09	0.0157	0.0593	0.791
Consortium	ICH	rs10985070	9	123600000	C	A	0.57	0.0833816	0.0147838	1.7e-08	0.0921	0.0534	0.08427
Consortium	ICH	rs11203203	21	43836186	A	G	0.35	0.0861777	0.0157768	4.7e-08	-0.1309	0.054	0.01531
Consortium	ICH	rs11574914	9	34710338	A	G	0.32	0.122218	0.0165446	1.5e-13	0.0893	0.0552	0.1055
Consortium	ICH	rs12232497	17	38040119	C	T	0.47	0.0943107	0.0159805	3.6e-09	0.0106	0.0512	0.8366
Consortium	ICH	rs12539741	7	128600000	T	C	0.1	0.157004	0.0231562	1.2e-11	0.1555	0.0827	0.06001
Consortium	ICH	rs12764378	10	63800004	A	G	0.24	0.131028	0.0178133	1.9e-13	0.0455	0.0628	0.4689
Consortium	ICH	rs13330176	16	86019087	A	T	0.24	0.113329	0.0197142	9e-09	-0.0047	0.0622	0.9395
Consortium	ICH	rs13426947	2	191900000	A	G	0.19	0.131028	0.0186942	2.4e-12	0.0083	0.0651	0.8989
Consortium	ICH	rs1571878	6	167500000	C	T	0.58	0.116534	0.014884	4.9e-15	0.0783	0.0518	0.1305
Consortium	ICH	rs17264332	6	138000000	G	A	0.17	0.162519	0.0183155	7.1e-19	0.039	0.0624	0.5317
Consortium	ICH	rs1830873	6	33620397	G	C	0.45	0.198851	0.0156334	4.6e-37	0.0201	0.0518	0.6979
Consortium	ICH	rs1858037	2	65598300	T	A	0.34	0.105361	0.0170126	5.9e-10	-0.0135	0.053	0.7984
Consortium	ICH	rs2069235	22	39747780	A	G	0.3	0.10436	0.0165683	3e-10	0.0196	0.0563	0.7274
Consortium	ICH	rs2229527	6	32797309	G	T	0.06	0.579818	0.028764	0	0.0447	0.1105	0.6854
Consortium	ICH	rs2233434	6	44232920	G	A	0.05	0.287682	0.0520717	3.3e-08	-0.0551	0.1377	0.6891
Consortium	ICH	rs2240336	1	17674402	C	T	0.41	0.105361	0.0173992	1.4e-09	-0.0646	0.0524	0.2175
Consortium	ICH	rs225433	21	43809418	C	G	0.19	0.127833	0.0227049	1.8e-08	-0.0591	0.0656	0.3674
Consortium	ICH	rs2451258	6	159500000	T	C	0.65	0.10436	0.0168993	6.6e-10	0.0247	0.0539	0.6476
Consortium	ICH	rs2476601	1	114400000	A	G	0.91	0.593327	0.0227823	0	0.0538	0.0884	0.5429
Consortium	ICH	rs2561477	5	102600000	G	A	0.3	0.105361	0.0169582	5.2e-10	0.0612	0.0557	0.272
Consortium	ICH	rs28411352	1	38278579	T	C	0.25	0.10436	0.0178679	5.2e-09	0.1052	0.0618	0.08888
Consortium	ICH	rs3087243	2	204700000	G	A	0.47	0.139262	0.0153069	9.2e-20	-0.1074	0.0523	0.04014
Consortium	ICH	rs34046593	4	26111593	A	G	0.32	0.139762	0.0168091	9.2e-17	-0.0658	0.0558	0.2382
Consortium	ICH	rs34695944	2	61124850	C	T	0.36	0.116534	0.0154378	4.4e-14	0.0357	0.0528	0.4991
Consortium	ICH	rs4239702	20	44749251	C	T	0.71	0.139262	0.018434	4.2e-14	0.0068	0.0579	0.9069
Consortium	ICH	rs4452313	3	17047032	T	A	0.31	0.105361	0.0166839	2.7e-10	0.0681	0.0563	0.2261
Consortium	ICH	rs4936059	11	128500000	G	A	0.34	0.0943107	0.0172537	4.6e-08	-0.0101	0.054	0.8518
Consortium	ICH	rs592390	18	12822314	T	C	0.48	0.0953102	0.0161744	3.8e-09	0.0891	0.0512	0.08201
Consortium	ICH	rs60733400	1	2516781	G	A	0.31	0.105361	0.017365	1.3e-09	0.0007	0.0553	0.9897
Consortium	ICH	rs624988	1	117300000	T	C	0.59	0.0861777	0.0157658	4.6e-08	-0.1047	0.0518	0.0433
Consortium	ICH	rs6913550	6	26540683	T	C	0.76	0.10436	0.0187251	2.5e-08	-0.0194	0.0638	0.7611
Consortium	ICH	rs706778	10	6098949	T	C	0.41	0.10436	0.0152225	7.1e-12	0.0267	0.0529	0.614
Consortium	ICH	rs8026898	15	69991417	A	G	0.29	0.14842	0.0175177	2.4e-17	-0.1252	0.0588	0.03336
Consortium	ICH	rs8032939	15	38834033	C	T	0.24	0.116534	0.0166263	2.4e-12	0.0205	0.0593	0.7301
Consortium	ICH	rs8133843	21	36738242	A	G	0.63	0.0953102	0.0163854	6e-09	-0.0455	0.0529	0.3901
Consortium	ICH	rs9261602	2	76934183	G	A	0.55	0.18633	0.0215028	4.5e-18	0.0634	0.0518	0.2204
Consortium	ICH	rs9603608	13	40318819	A	C	0.34	0.10436	0.0160349	7.6e-11	-0.0595	0.0538	0.2685
Consortium	ICH	rs9653442	2	100800000	C	T	0.55	0.105361	0.0151553	3.6e-12	0.0706	0.0506	0.1628
Consortium	SAH	rs2476601	1	114400000	A	G	0.91	0.593327	0.0227823	0	-0.0702	0.0409	0.08621
Consortium	SAH	rs2240336	1	17674402	C	T	0.41	0.105361	0.0173992	1.4e-09	0.0046	0.0277	0.8694
Consortium	SAH	rs624988	1	117300000	T	C	0.59	0.0861777	0.0157658	4.6e-08	0.0121	0.0243	0.6192
Consortium	SAH	rs10858006	1	114100000	G	A	0.8	0.105361	0.0182016	7.1e-09	-0.0491	0.0333	0.1394
Consortium	SAH	rs60733400	1	2516781	G	A	0.31	0.105361	0.017365	1.3e-09	0.0043	0.0284	0.8789
Consortium	SAH	rs9653442	2	100800000	C	T	0.55	0.105361	0.0151553	3.6e-12	0.0057	0.0242	0.8142
Consortium	SAH	rs3087243	2	204700000	G	A	0.47	0.139262	0.0153069	9.2e-20	0.008	0.0226	0.7236
Consortium	SAH	rs34695944	2	61124850	C	T	0.36	0.116534	0.0154378	4.4e-14	0.0325	0.0232	0.1613
Consortium	SAH	rs10175798	2	30449594	A	G	0.62	0.0861777	0.0140459	5.4e-09	0.0066	0.027	0.808
Consortium	SAH	rs1858037	2	65598300	T	A	0.34	0.105361	0.0170126	5.9e-10	-0.033	0.0277	0.2328
Consortium	SAH	rs9261602	2	76934183	G	A	0.55	0.18633	0.0215028	4.5e-18	0.0244	0.0275	0.3742
Consortium	SAH	rs13426947	2	191900000	A	G	0.19	0.131028	0.0186942	2.4e-12	-0.023	0.0285	0.4193
Consortium	SAH	rs4452313	3	17047032	T	A	0.31	0.105361	0.0166839	2.7e-10	0.0317	0.0281	0.2592
Consortium	SAH	rs9310852	3	27784997	G	A	0.46	0.0833816	0.0150777	3.2e-08	0.0047	0.0263	0.8585
Consortium	SAH	rs34046593	4	26111593	A	G	0.32	0.139762	0.0168091	9.2e-17	-0.0072	0.0263	0.7835
Consortium	SAH	rs2561477	5	102600000	G	A	0.3	0.105361	0.0169582	5.2e-10	0.0068	0.0259	0.794
Consortium	SAH	rs7731626	5	55444683	G	A	0.38	0.198451	0.0201766	7.9e-23	0.024	0.0276	0.3845
Consortium	SAH	rs17264332	6	138000000	G	A	0.17	0.162519	0.0183155	7.1e-19	0.0225	0.0278	0.4199
Consortium	SAH	rs2233434	6	44232920	G	A	0.05	0.287682	0.0520717	3.3e-08	-0.0201	0.0574	0.726
Consortium	SAH	rs1571878	6	167500000	C	T	0.58	0.116534	0.014884	4.9e-15	0.0111	0.0264	0.6753
Consortium	SAH	rs2451258	6	159500000	T	C	0.65	0.10436	0.0168993	6.6e-10	0.0065	0.0274	0.8121
Consortium	SAH	rs12539741	7	128600000	T	C	0.1	0.157004	0.0231562	1.2e-11	0.0466	0.0358	0.1934
Consortium	SAH	rs11574914	9	34710338	A	G	0.32	0.122218	0.0165446	1.5e-13	-0.0045	0.0252	0.8585
Consortium	SAH	rs10985070	9	123600000	C	A	0.57	0.0833816	0.0147838	1.7e-08	0.0393	0.0266	0.1394
Consortium	SAH	rs12764378	10	63800004	A	G	0.24	0.131028	0.0178133	1.9e-13	-0.0056	0.0292	0.8472
Consortium	SAH	rs706778	10	6098949	T	C	0.41	0.10436	0.0152225	7.1e-12	-0.0071	0.0242	0.7692
Consortium	SAH	rs537544	10	8108382	C	T	0.62	0.116534	0.0179266	8e-11	0.0067	0.0292	0.8177
Consortium	SAH	rs10796038	10	6397964	G	A	0.82	0.116534	0.0194294	2e-09	-0.018	0.0364	0.6208
Consortium	SAH	rs4936059	11	128500000	G	A	0.34	0.0943107	0.0172537	4.6e-08	-0.0107	0.0236	0.6514
Consortium	SAH	rs10790268	11	118700000	G	A	0.81	0.162519	0.0206268	3.3e-15	-0.0107	0.0359	0.7654
Consortium	SAH	rs9603608	13	40318819	A	C	0.34	0.10436	0.0160349	7.6e-11	0.0415	0.0251	0.09844
Consortium	SAH	rs8026898	15	69991417	A	G	0.29	0.14842	0.0175177	2.4e-17	0.0137	0.0253	0.5877
Consortium	SAH	rs8032939	15	38834033	C	T	0.24	0.116534	0.0166263	2.4e-12	-0.0256	0.03	0.3941
Consortium	SAH	rs13330176	16	86019087	A	T	0.24	0.113329	0.0197142	9e-09	-0.054	0.0309	0.08068
Consortium	SAH	rs12232497	17	38040119	C	T	0.47	0.0943107	0.0159805	3.6e-09	0.0266	0.0263	0.3116
Consortium	SAH	rs592390	18	12822314	T	C	0.48	0.0953102	0.0161744	3.8e-09	0.0181	0.0262	0.4902
Consortium	SAH	rs4239702	20	44749251	C	T	0.71	0.139262	0.018434	4.2e-14	-0.0442	0.0289	0.1262
Consortium	SAH	rs11203203	21	43836186	A	G	0.35	0.0861777	0.0157768	4.7e-08	0.006	0.0248	0.8093
Consortium	SAH	rs8133843	21	36738242	A	G	0.63	0.0953102	0.0163854	6e-09	-0.0045	0.0284	0.873
Consortium	SAH	rs2069235	22	39747780	A	G	0.3	0.10436	0.0165683	3e-10	0.0382	0.0284	0.1778
Chr, chromsome; EA, effect allele; EAF, effect allele frequency; NEA, non-effect allele.

## Sheet: ST3
ST 3. Data sources for cardiovascular risk factors and inflammatory biomarkers
Factor	Data source	Ancestry	Sample size
Body mass index	Genetic Investigation of ANthropometric Traits Consortium	European	681 275
Systolic blood pressure	International Consortium of Blood Pressure	European	757 601
Diastolic blood pressure	International Consortium of Blood Pressure	European	757 602
Fasting glucose	Meta-Analyses of Glucose and Insulin-related traits Consortium	European	46 186
Fasting insulin	Meta-Analyses of Glucose and Insulin-related traits Consortium	European	38 238
High-density lipoprotein cholesterol	The Global Lipids Genetics Consortium	European	187 167
Low-density lipoprotein cholesterol	The Global Lipids Genetics Consortium	European	173 082
Triglyceride	The Global Lipids Genetics Consortium	European	177 861
Smoking initiation	Liu et al GWAS	European	1 232 091
Moderate to vigorous physical activity	UK Biobank	European	377 234
Interleukin-6	Cardiovascular Risk in Young Finns Study and the FINRISK studies	European	8293
Tumor necrosis factor	Cardiovascular Risk in Young Finns Study and the FINRISK studies	European	8293
C-reactive protein	Folkersen L et al GWAS	European	343 524
Inflammatory bowel disease	de Lange KM et al GWAS	European	59 957
GWAS, genome-wide assoiation study.

## Sheet: ST4
ST 4. Phenotypes assiciated with genetic instruments at the genome-wide significance level
SNP	Chr	Position	EA	NEA	Phenotypes	Source	PMID	Ancestry	Year	Beta	SE	P	Direction	N	N_cases	N_controls
rs2476601	1	114377568	A	G	Crohn disease	Barrett JC	18587394	European	2008	NA	NA	1×10^-08	NA	-	-	-
rs2476601	1	114377568	A	G	Crohns disease	Barrett JC	18587394	European	2008	NA	NA	7.3×10^-09	NA	8059	-	-
rs2476601	1	114377568	A	G	Crohns disease	Franke A	21102463	European	2010	NA	NA	4.47×10^-09	NA	21389	-	-
rs2476601	1	114377568	A	G	Crohns disease	Ferreira MA	21150878	European	2010	NA	NA	1×10^-08	NA	2832	-	-
rs2476601	1	114377568	A	G	Crohns disease	Anderson CA	21297633	European	2011	NA	NA	4.47×10^-09	NA	26405	-	-
rs2476601	1	114377568	A	G	Crohns disease	IBDGC	26192919	European	2015	NA	NA	4×10^-17	NA	-	-	-
rs2476601	1	114377568	A	G	Diabetes diagnosed by doctor	Neale B	UKBB	European	2017	0.004743	0.0008566	3.08×10^-08	+	336473	16183	320290
rs2476601	1	114377568	A	G	Diabetes mellitus type 1	Todd JA	17554260	European	2007	NA	NA	2×10^-80	NA	-	-	-
rs2476601	1	114377568	A	G	Diabetes mellitus type 1	Barrett JC	19430480	European	2009	NA	NA	9×10^-85	NA	-	-	-
rs2476601	1	114377568	A	G	Diabetes mellitus type 1	Plagnol V	21829393	Mixed	2011	NA	NA	2×10^-111	NA	-	-	-
rs2476601	1	114377568	A	G	Generalized vitiligo	Jin Y	20410501	European	2010	NA	NA	6.79×10^-09	NA	4021	-	-
rs2476601	1	114377568	A	G	Generalized vitiligo	Jin Y	21326295	European	2011	NA	NA	9.82×10^-09	NA	1339	-	-
rs2476601	1	114377568	A	G	Generalized vitiligo	Jin Y	22561518	European	2012	NA	NA	6.1×10^-13	NA	3228	-	-
rs2476601	1	114377568	A	G	Generalized vitiligo with concomitant other autoimmune disorder	Jin Y	20410501	European	2010	NA	NA	7.37×10^-12	NA	4021	-	-
rs2476601	1	114377568	A	G	Granulocyte count	Astle W	27863252	European	2016	-0.04269	0.005919	5.47×10^-13	-	173480	0	173480
rs2476601	1	114377568	A	G	Graves disease	Plagnol V	21829393	Mixed	2011	NA	NA	2.2×10^-14	NA	12501	-	-
rs2476601	1	114377568	A	G	Graves disease	Cooper	22922229	European	2012	NA	NA	4.03×10^-16	NA	12111	-	-
rs2476601	1	114377568	A	G	Graves disease and Hashimotos thyroiditis	Cooper	22922229	European	2012	NA	NA	9.69×10^-23	NA	12111	-	-
rs2476601	1	114377568	A	G	Hashimotos thyroiditis	Cooper	22922229	European	2012	NA	NA	3.74×10^-15	NA	12111	-	-
rs2476601	1	114377568	A	G	Hypothyroidism	Eriksson N	22493691	European	2012	NA	NA	3.9×10^-13	NA	39282	-	-
rs2476601	1	114377568	A	G	Insulin-dependent diabetes mellitus	Neale B	UKBB	European	2017	0.0008129	0.0001432	1.38×10^-08	+	337199	431	336768
rs2476601	1	114377568	A	G	Long-standing illness, disability or infirmity	Neale B	UKBB	European	2017	0.01459	0.001895	1.36×10^-14	+	329663	107123	222540
rs2476601	1	114377568	A	G	Lymphocyte count	Astle W	27863252	European	2016	-0.05638	0.005933	2.04×10^-21	-	173480	0	173480
rs2476601	1	114377568	A	G	Myasthenia gravis	Gregersen PK	23055271	European	2012	NA	NA	3.7×10^-10	NA	5905	-	-
rs2476601	1	114377568	A	G	Myeloid white cell count	Astle W	27863252	European	2016	-0.04279	0.005933	5.53×10^-13	-	173480	0	173480
rs2476601	1	114377568	A	G	Neutrophil count	Astle W	27863252	European	2016	-0.04292	0.005902	3.56×10^-13	-	173480	0	173480
rs2476601	1	114377568	A	G	Selective immunoglobulin A deficiency IgAD	Ferreira RC	20694011	European	2010	NA	NA	8.5×10^-85	NA	1520	-	-
rs2476601	1	114377568	A	G	Self-reported hyperthyroidism or thyrotoxicosis	Neale B	UKBB	European	2017	0.002632	0.0003467	3.15×10^-14	+	337159	2547	334612
rs2476601	1	114377568	A	G	Self-reported hypothyroidism or myxoedema	Neale B	UKBB	European	2017	0.02022	0.0008526	3.49×10^-124	+	337159	16376	320783
rs2476601	1	114377568	A	G	Started insulin within one year diagnosis of diabetes	Neale B	UKBB	European	2017	0.05556	0.005841	2.16×10^-21	+	15397	1872	13525
rs2476601	1	114377568	A	G	Sum basophil neutrophil counts	Astle W	27863252	European	2016	-0.043	0.005912	3.48×10^-13	-	173480	0	173480
rs2476601	1	114377568	A	G	Sum neutrophil eosinophil counts	Astle W	27863252	European	2016	-0.04276	0.00591	4.65×10^-13	-	173480	0	173480
rs2476601	1	114377568	A	G	Systemic lupus erythematosus	Bentham J	26502338	European	2015	0.3577	0.03216	1×10^-28	+	-	-	-
rs2476601	1	114377568	A	G	Systemic lupus erythematosus	Morris DL	27399966	Mixed	2016	NA	NA	8×10^-13	NA	-	-	-
rs2476601	1	114377568	A	G	Type 1 diabetes	Hakonarson H	17632545	European	2007	NA	NA	1.11×10^-12	NA	3105	-	-
rs2476601	1	114377568	A	G	Type 1 diabetes	Barrett JC	19430480	European	2009	NA	NA	8.5×10^-85	NA	16559	-	-
rs2476601	1	114377568	A	G	Type 1 diabetes	Plagnol V	21829393	Mixed	2011	NA	NA	2.1×10^-111	NA	12501	-	-
rs2476601	1	114377568	A	G	Type 1 diabetes	Bradfield JP	21980299	European	2011	NA	NA	5.93×10^-80	NA	26890	-	-
rs2476601	1	114377568	A	G	White blood cell count	Astle W	27863252	European	2016	-0.05611	0.005908	2.15×10^-21	-	173480	0	173480
rs13426947	2	191933254	A	G	Self-reported hypothyroidism or myxoedema	Neale B	UKBB	European	2017	0.005685	0.0006582	5.73×10^-18	+	337159	16376	320783
rs1858037	2	65598300	A	T	Monocyte count	Astle W	27863252	European	2016	-0.02842	0.003775	5.12×10^-14	-	173480	0	173480
rs3087243	2	204738919	A	G	Alopecia areata	Petukhova L	20596022	European	2010	NA	NA	6×10^-12	NA	4332	-	-
rs3087243	2	204738919	A	G	Diabetes mellitus type 1	Cooper JD	18978792	European	2008	NA	NA	8×10^-11	NA	-	-	-
rs3087243	2	204738919	A	G	Diabetes mellitus type 1	Barrett JC	19430480	European	2009	NA	NA	1×10^-15	NA	-	-	-
rs3087243	2	204738919	A	G	Diabetes mellitus type 1	Plagnol V	21829393	Mixed	2011	NA	NA	2×10^-17	NA	-	-	-
rs3087243	2	204738919	A	G	Graves disease	Plagnol V	21829393	Mixed	2011	NA	NA	1×10^-21	NA	12501	-	-
rs3087243	2	204738919	A	G	Hypothyroidism	Pickrell JK	27182965	European	2016	NA	NA	1×10^-15	NA	-	-	-
rs3087243	2	204738919	A	G	Selective immunoglobulin A deficiency IgAD	Ferreira RC	20694011	European	2010	NA	NA	1.2×10^-15	NA	1520	-	-
rs3087243	2	204738919	A	G	Self-reported hyperthyroidism or thyrotoxicosis	Neale B	UKBB	European	2017	-0.001999	0.0002117	3.8×10^-21	-	337159	2547	334612
rs3087243	2	204738919	A	G	Self-reported hypothyroidism or myxoedema	Neale B	UKBB	European	2017	-0.008497	0.0005209	8.63×10^-60	-	337159	16376	320783
rs3087243	2	204738919	A	G	Type 1 diabetes	Cooper JD	18978792	European	2008	NA	NA	7.67×10^-11	NA	8207	-	-
rs3087243	2	204738919	A	G	Type 1 diabetes	Barrett JC	19430480	European	2009	NA	NA	1.2×10^-15	NA	16559	-	-
rs3087243	2	204738919	A	G	Type 1 diabetes	Plagnol V	21829393	Mixed	2011	NA	NA	2.3×10^-17	NA	12501	-	-
rs3087243	2	204738919	A	G	Type 1 diabetes	Bradfield JP	21980299	European	2011	NA	NA	1.42×10^-13	NA	26890	-	-
rs3087243	2	204738919	A	G	Type 1 diabetes	Cooper JD	18978792	European	2008	NA	NA	8×10^-11	NA	-	-	-
rs3087243	2	204738919	A	G	Type 1 diabetes	Barrett JC	19430480	European	2009	NA	NA	1×10^-15	NA	-	-	-
rs9653442	2	100825367	C	T	Age first birth	Barban N	27798627	European	2016	NA	NA	3.76×10^-08	-	213067	0	213067
rs9653442	2	100825367	C	T	College completion	SSGAC	23722424	European	2013	NA	NA	6.5×10^-09	NA	101069	-	-
rs9653442	2	100825367	C	T	College completion	SSGAC	23722424	European	2013	-0.05544	0.01	6.5×10^-09	-	95427	22044	73383
rs9310852	3	27784997	A	G	Lymphocyte count	Astle W	27863252	European	2016	-0.02375	0.003616	5.12×10^-11	-	173480	0	173480
rs34046593	4	26111593	A	G	Self-reported hypothyroidism or myxoedema	Neale B	UKBB	European	2017	0.003508	0.0005596	3.64×10^-10	+	337159	16376	320783
rs2561477	5	102608924	A	G	Self-reported hypothyroidism or myxoedema	Neale B	UKBB	European	2017	-0.003283	0.0005548	3.29×10^-09	-	337159	16376	320783
rs7731626	5	55444683	A	G	Pediatric autoimmune diseases	Li YR	26301688	European	2015	NA	NA	1×10^-10	NA	-	-	-
rs1571878	6	167540842	C	T	Self-reported hypothyroidism or myxoedema	Neale B	UKBB	European	2017	0.003544	0.0005231	1.25×10^-11	+	337159	16376	320783
rs17208363	6	32297209	A	G	Asthma	Neale B	UKBB	European	2017	-0.01215	0.00162	6.47×10^-14	-	336782	38791	297991
rs17208363	6	32297209	A	G	Doctor diagnosed asthma	Neale B	UKBB	European	2017	-0.01936	0.003433	1.71×10^-08	-	83529	10589	72940
rs17208363	6	32297209	A	G	Hayfever, allergic rhinitis or eczema	Neale B	UKBB	European	2017	-0.0172	0.002137	8.67×10^-16	-	336782	77891	258891
rs17208363	6	32297209	A	G	Intestinal malabsorption	Neale B	UKBB	European	2017	-0.001328	0.0002181	1.15×10^-09	-	337199	624	336575
rs17208363	6	32297209	A	G	No blood clot, bronchitis, emphysema, asthma, rhinitis, eczema or allergy diagnosed by doctor	Neale B	UKBB	European	2017	0.02174	0.002368	4.29×10^-20	+	336782	228530	108252
rs17208363	6	32297209	A	G	Self-reported asthma	Neale B	UKBB	European	2017	-0.0126	0.001623	8.51×10^-15	-	337159	39049	298110
rs17208363	6	32297209	A	G	Self-reported hyperthyroidism or thyrotoxicosis	Neale B	UKBB	European	2017	-0.003321	0.0004388	3.79×10^-14	-	337159	2547	334612
rs17208363	6	32297209	A	G	Self-reported hypothyroidism or myxoedema	Neale B	UKBB	European	2017	-0.007113	0.00108	4.51×10^-11	-	337159	16376	320783
rs17208363	6	32297209	A	G	Self-reported malabsorption or coeliac disease	Neale B	UKBB	European	2017	-0.003339	0.0003322	9.25×10^-24	-	337159	1452	335707
rs17208363	6	32297209	A	G	Self-reported psoriasis	Neale B	UKBB	European	2017	0.01434	0.00054	2.84×10^-155	+	337159	3871	333288
rs17208363	6	32297209	A	G	Self-reported psoriatic arthropathy	Neale B	UKBB	European	2017	0.002191	0.0002226	7.22×10^-23	+	337159	650	336509
rs17208363	6	32297209	A	G	Started insulin within one year diagnosis of diabetes	Neale B	UKBB	European	2017	-0.05669	0.007856	5.59×10^-13	-	15397	1872	13525
rs17264332	6	138005515	A	G	Celiac disease	Trynka	22057235	Mixed	2011	NA	NA	5×10^-30	NA	24269	-	-
rs17264332	6	138005515	A	G	Celiac disease	Eyre	23143596	European	2012	NA	NA	5×10^-30	NA	27345	-	-
rs17264332	6	138005515	A	G	Inflammatory bowel disease	IBDGC	26192919	European	2015	-0.1101	0.0202	4.79×10^-08	-	34652	12882	21770
rs17264332	6	138005515	A	G	Lymphocyte percentage of white cells	Astle W	27863252	European	2016	0.024	0.004278	2.01×10^-08	+	173480	0	173480
rs17264332	6	138005515	A	G	Mouth or teeth dental problems: mouth ulcers	Neale B	UKBB	European	2017	-0.004939	0.0008897	2.84×10^-08	-	336138	34398	301740
rs17264332	6	138005515	A	G	Neutrophil percentage of white cells	Astle W	27863252	European	2016	-0.02339	0.004285	4.78×10^-08	-	173480	0	173480
rs17264332	6	138005515	A	G	Self-reported malabsorption or coeliac disease	Neale B	UKBB	European	2017	-0.001209	0.0001921	3.1×10^-10	-	337159	1452	335707
rs17264332	6	138005515	A	G	Ulcerative colitis	IBDGC	26192919	European	2015	-0.1647	0.0251	5.12×10^-11	-	27432	6968	20464
rs1830873	6	33620397	G	C	Height	Neale B	UKBB	European	2017	0.01221	0.001752	3.23×10^-12	+	336474	0	336474
rs1830873	6	33620397	G	C	Platelet count	Astle W	27863252	European	2016	0.05766	0.003699	8.85×10^-55	+	173480	0	173480
rs1830873	6	33620397	G	C	Plateletcrit	Astle W	27863252	European	2016	0.06434	0.00371	2.23×10^-67	+	173480	0	173480
rs1830873	6	33620397	G	C	Self-reported malabsorption or coeliac disease	Neale B	UKBB	European	2017	-0.001173	0.000162	4.58×10^-13	-	337159	1452	335707
rs2229527	6	32797309	T	G	Diabetes diagnosed by doctor	Neale B	UKBB	European	2017	-0.007655	0.001212	2.71×10^-10	-	336473	16183	320290
rs2229527	6	32797309	T	G	Insulin-dependent diabetes mellitus	Neale B	UKBB	European	2017	-0.001497	0.0002027	1.49×10^-13	-	337199	431	336768
rs2229527	6	32797309	T	G	Mean platelet volume	Astle W	27863252	European	2016	0.06233	0.00848	1.99×10^-13	+	173480	0	173480
rs2229527	6	32797309	T	G	Other disorders of pancreatic internal secretion	Neale B	UKBB	European	2017	-0.0008379	0.0001475	1.33×10^-08	-	337199	228	336971
rs2229527	6	32797309	T	G	Self-reported type 1 diabetes	Neale B	UKBB	European	2017	-0.001819	0.0001651	3.22×10^-28	-	337159	286	336873
rs2229527	6	32797309	T	G	Started insulin within one year diagnosis of diabetes	Neale B	UKBB	European	2017	-0.1162	0.007999	1.6×10^-47	-	15397	1872	13525
rs2451258	6	159506600	T	C	Granulocyte count	Astle W	27863252	European	2016	-0.02339	0.00372	3.21×10^-10	-	173480	0	173480
rs2451258	6	159506600	T	C	Myeloid white cell count	Astle W	27863252	European	2016	-0.02381	0.003729	1.7×10^-10	-	173480	0	173480
rs2451258	6	159506600	T	C	Neutrophil count	Astle W	27863252	European	2016	-0.02441	0.003711	4.82×10^-11	-	173480	0	173480
rs2451258	6	159506600	T	C	Psoriasis	Tsoi	23143594	European	2012	NA	NA	3.4×10^-08	NA	33394	-	-
rs2451258	6	159506600	T	C	Sum basophil neutrophil counts	Astle W	27863252	European	2016	-0.02416	0.003717	8.11×10^-11	-	173480	0	173480
rs2451258	6	159506600	T	C	Sum neutrophil eosinophil counts	Astle W	27863252	European	2016	-0.02366	0.003714	1.88×10^-10	-	173480	0	173480
rs2451258	6	159506600	T	C	White blood cell count	Astle W	27863252	European	2016	-0.02376	0.003715	1.6×10^-10	-	173480	0	173480
rs2844456	6	31864674	T	C	Asthma	Neale B	UKBB	European	2017	-0.01467	0.001619	1.32×10^-19	-	336782	38791	297991
rs2844456	6	31864674	T	C	Granulocyte count	Astle W	27863252	European	2016	-0.07248	0.00752	5.49×10^-22	-	173480	0	173480
rs2844456	6	31864674	T	C	Granulocyte percentage of myeloid white cells	Astle W	27863252	European	2016	-0.04603	0.007485	7.76×10^-10	-	173480	0	173480
rs2844456	6	31864674	T	C	Hemoglobin concentration	Astle W	27863252	European	2016	0.04062	0.007428	4.54×10^-08	+	173480	0	173480
rs2844456	6	31864674	T	C	Intestinal malabsorption	Neale B	UKBB	European	2017	0.001369	0.000218	3.38×10^-10	+	337199	624	336575
rs2844456	6	31864674	T	C	Lymphocyte count	Astle W	27863252	European	2016	-0.05099	0.007538	1.33×10^-11	-	173480	0	173480
rs2844456	6	31864674	T	C	Mean corpuscular hemoglobin concentration	Astle W	27863252	European	2016	0.04059	0.007256	2.22×10^-08	+	173480	0	173480
rs2844456	6	31864674	T	C	Monocyte percentage of white cells	Astle W	27863252	European	2016	0.04184	0.007464	2.08×10^-08	+	173480	0	173480
rs2844456	6	31864674	T	C	Myeloid white cell count	Astle W	27863252	European	2016	-0.07119	0.007541	3.67×10^-21	-	173480	0	173480
rs2844456	6	31864674	T	C	Neutrophil count	Astle W	27863252	European	2016	-0.07093	0.007498	3.08×10^-21	-	173480	0	173480
rs2844456	6	31864674	T	C	No blood clot, bronchitis, emphysema, asthma, rhinitis, eczema or allergy diagnosed by doctor	Neale B	UKBB	European	2017	0.01725	0.002368	3.18×10^-13	+	336782	228530	108252
rs2844456	6	31864674	T	C	Self-reported asthma	Neale B	UKBB	European	2017	-0.01547	0.001622	1.47×10^-21	-	337159	39049	298110
rs2844456	6	31864674	T	C	Self-reported hypothyroidism or myxoedema	Neale B	UKBB	European	2017	-0.01463	0.001079	7.24×10^-42	-	337159	16376	320783
rs2844456	6	31864674	T	C	Self-reported malabsorption or coeliac disease	Neale B	UKBB	European	2017	0.003352	0.000332	5.79×10^-24	+	337159	1452	335707
rs2844456	6	31864674	T	C	Sum basophil neutrophil counts	Astle W	27863252	European	2016	-0.07127	0.007513	2.4×10^-21	-	173480	0	173480
rs2844456	6	31864674	T	C	Sum neutrophil eosinophil counts	Astle W	27863252	European	2016	-0.07225	0.007507	6.25×10^-22	-	173480	0	173480
rs2844456	6	31864674	T	C	White blood cell count	Astle W	27863252	European	2016	-0.08017	0.007505	1.23×10^-26	-	173480	0	173480
rs3094633	6	30215120	T	C	High light scatter percentage of red cells	Astle W	27863252	European	2016	-0.02294	0.003578	1.44×10^-10	-	173480	0	173480
rs3094633	6	30215120	T	C	High light scatter reticulocyte count	Astle W	27863252	European	2016	-0.02537	0.003578	1.34×10^-12	-	173480	0	173480
rs3094633	6	30215120	T	C	Intestinal malabsorption	Neale B	UKBB	European	2017	0.0007619	0.0001046	3.17×10^-13	+	337199	624	336575
rs3094633	6	30215120	T	C	Lymphocyte count	Astle W	27863252	European	2016	-0.0232	0.003592	1.05×10^-10	-	173480	0	173480
rs3094633	6	30215120	T	C	Monocyte count	Astle W	27863252	European	2016	-0.02198	0.003565	7.02×10^-10	-	173480	0	173480
rs3094633	6	30215120	T	C	Primary sclerosing cholangitis	Ji S	27992413	European	2017	0.3214	0.029	1.89×10^-29	+	14890	2871	12019
rs3094633	6	30215120	T	C	Reticulocyte count	Astle W	27863252	European	2016	-0.02646	0.003585	1.58×10^-13	-	173480	0	173480
rs3094633	6	30215120	T	C	Reticulocyte fraction of red cells	Astle W	27863252	European	2016	-0.02319	0.003583	9.7×10^-11	-	173480	0	173480
rs3094633	6	30215120	T	C	Self-reported malabsorption or coeliac disease	Neale B	UKBB	European	2017	0.002341	0.0001592	6.74×10^-49	+	337159	1452	335707
rs3094633	6	30215120	T	C	Started insulin within one year diagnosis of diabetes	Neale B	UKBB	European	2017	0.02067	0.003725	2.9×10^-08	+	15397	1872	13525
rs3094633	6	30215120	T	C	White blood cell count	Astle W	27863252	European	2016	-0.02331	0.003578	7.3×10^-11	-	173480	0	173480
rs3129967	6	32381461	C	T	Allergic disease	Ferreira M	29083406	European	2017	0.0374	0.0067	2.01×10^-08	+	360838	180129	180709
rs3129967	6	32381461	C	T	Basophil count	Astle W	27863252	European	2016	0.02138	0.003776	1.49×10^-08	+	173480	0	173480
rs3129967	6	32381461	C	T	Doctor diagnosed sarcoidosis	Neale B	UKBB	European	2017	-0.002687	0.0003401	2.81×10^-15	-	83529	349	83180
rs3129967	6	32381461	C	T	Eosinophil count	Astle W	27863252	European	2016	0.0273	0.003848	1.29×10^-12	+	173480	0	173480
rs3129967	6	32381461	C	T	Forced expiratory volume in 1-second, predicted percentage	Neale B	UKBB	European	2017	0.02723	0.004587	2.94×10^-09	+	110423	0	110423
rs3129967	6	32381461	C	T	Granulocyte count	Astle W	27863252	European	2016	0.04277	0.003874	2.43×10^-28	+	173480	0	173480
rs3129967	6	32381461	C	T	Hematocrit	Astle W	27863252	European	2016	0.02637	0.003809	4.47×10^-12	+	173480	0	173480
rs3129967	6	32381461	C	T	Hemoglobin concentration	Astle W	27863252	European	2016	0.03173	0.003827	1.12×10^-16	+	173480	0	173480
rs3129967	6	32381461	C	T	High light scatter percentage of red cells	Astle W	27863252	European	2016	0.03141	0.003868	4.61×10^-16	+	173480	0	173480
rs3129967	6	32381461	C	T	High light scatter reticulocyte count	Astle W	27863252	European	2016	0.0356	0.003868	3.47×10^-20	+	173480	0	173480
rs3129967	6	32381461	C	T	IgA deficiency	Bronson P	27723758	European	2016	-0.4808	0.04562	5.77×10^-26	-	6487	1635	4852
rs3129967	6	32381461	C	T	Impedance of leg left	Neale B	UKBB	European	2017	0.01351	0.002391	1.61×10^-08	+	331296	0	331296
rs3129967	6	32381461	C	T	Intestinal malabsorption	Neale B	UKBB	European	2017	-0.002088	0.000113	3.95×10^-76	-	337199	624	336575
rs3129967	6	32381461	C	T	Lymphocyte count	Astle W	27863252	European	2016	0.04148	0.003884	1.29×10^-26	+	173480	0	173480
rs3129967	6	32381461	C	T	Monocyte count	Astle W	27863252	European	2016	0.02862	0.003855	1.13×10^-13	+	173480	0	173480
rs3129967	6	32381461	C	T	Myeloid white cell count	Astle W	27863252	European	2016	0.0441	0.003884	7.01×10^-30	+	173480	0	173480
rs3129967	6	32381461	C	T	Neutrophil count	Astle W	27863252	European	2016	0.03999	0.003865	4.33×10^-25	+	173480	0	173480
rs3129967	6	32381461	C	T	Primary sclerosing cholangitis	Ji S	27992413	European	2017	-0.59	0.035	8.08×10^-69	-	14890	2871	12019
rs3129967	6	32381461	C	T	Red blood cell count	Astle W	27863252	European	2016	0.0274	0.003832	8.73×10^-13	+	173480	0	173480
rs3129967	6	32381461	C	T	Reticulocyte count	Astle W	27863252	European	2016	0.04586	0.003875	2.64×10^-32	+	173480	0	173480
rs3129967	6	32381461	C	T	Reticulocyte fraction of red cells	Astle W	27863252	European	2016	0.0404	0.003873	1.76×10^-25	+	173480	0	173480
rs3129967	6	32381461	C	T	Schizophrenia	PGC	25056061	Mixed	2014	0.0859	0.0143	1.76×10^-09	+	82315	35476	46839
rs3129967	6	32381461	C	T	Self-reported hyperthyroidism or thyrotoxicosis	Neale B	UKBB	European	2017	-0.003418	0.0002275	5.5×10^-51	-	337159	2547	334612
rs3129967	6	32381461	C	T	Self-reported hypothyroidism or myxoedema	Neale B	UKBB	European	2017	-0.004203	0.00056	6.14×10^-14	-	337159	16376	320783
rs3129967	6	32381461	C	T	Self-reported malabsorption or coeliac disease	Neale B	UKBB	European	2017	-0.005133	0.0001721	2.7×10^-195	-	337159	1452	335707
rs3129967	6	32381461	C	T	Self-reported psoriasis	Neale B	UKBB	European	2017	0.002827	0.0002803	6.43×10^-24	+	337159	3871	333288
rs3129967	6	32381461	C	T	Self-reported sarcoidosis	Neale B	UKBB	European	2017	-0.001141	0.0001154	4.86×10^-23	-	337159	650	336509
rs3129967	6	32381461	C	T	Sitting height	Neale B	UKBB	European	2017	-0.0129	0.002027	2×10^-10	-	336172	0	336172
rs3129967	6	32381461	C	T	Started insulin within one year diagnosis of diabetes	Neale B	UKBB	European	2017	-0.02933	0.003991	2.1×10^-13	-	15397	1872	13525
rs3129967	6	32381461	C	T	Sum basophil neutrophil counts	Astle W	27863252	European	2016	0.04051	0.003871	1.27×10^-25	+	173480	0	173480
rs3129967	6	32381461	C	T	Sum eosinophil basophil counts	Astle W	27863252	European	2016	0.02936	0.003852	2.5×10^-14	+	173480	0	173480
rs3129967	6	32381461	C	T	Sum neutrophil eosinophil counts	Astle W	27863252	European	2016	0.04234	0.003868	6.89×10^-28	+	173480	0	173480
rs3129967	6	32381461	C	T	White blood cell count	Astle W	27863252	European	2016	0.05341	0.003867	2.2×10^-43	+	173480	0	173480
rs3134976	6	32652305	C	A	Age-related macular degeneration	Fritsche LG	26691988	European	2015	NA	NA	3.34×10^-08	+	33976	16144	17832
rs3134976	6	32652305	C	A	Asthma	Neale B	UKBB	European	2017	0.01114	0.000917	5.6×10^-34	+	336782	38791	297991
rs3134976	6	32652305	C	A	Comparative height size at age 10	Neale B	UKBB	European	2017	-0.01129	0.001954	7.58×10^-09	-	332021	0	332021
rs3134976	6	32652305	C	A	Diabetes diagnosed by doctor	Neale B	UKBB	European	2017	0.006317	0.0006137	7.6×10^-25	+	336473	16183	320290
rs3134976	6	32652305	C	A	Doctor diagnosed asthma	Neale B	UKBB	European	2017	0.01265	0.001919	4.41×10^-11	+	83529	10589	72940
rs3134976	6	32652305	C	A	Eosinophil count	Astle W	27863252	European	2016	0.02456	0.004264	8.47×10^-09	+	173480	0	173480
rs3134976	6	32652305	C	A	Forced expiratory volume in 1-second	Neale B	UKBB	European	2017	-0.01717	0.002451	2.47×10^-12	-	307638	0	307638
rs3134976	6	32652305	C	A	Forced expiratory volume in 1-second, best measure	Neale B	UKBB	European	2017	-0.01771	0.002697	5.14×10^-11	-	255492	0	255492
rs3134976	6	32652305	C	A	Forced vital capacity	Neale B	UKBB	European	2017	-0.01831	0.002324	3.26×10^-15	-	307638	0	307638
rs3134976	6	32652305	C	A	Forced vital capacity, best measure	Neale B	UKBB	European	2017	-0.01872	0.002554	2.29×10^-13	-	255492	0	255492
rs3134976	6	32652305	C	A	Granulocyte count	Astle W	27863252	European	2016	0.02759	0.004292	1.3×10^-10	+	173480	0	173480
rs3134976	6	32652305	C	A	Hand grip strength right	Neale B	UKBB	European	2017	-0.01156	0.002068	2.3×10^-08	-	335842	0	335842
rs3134976	6	32652305	C	A	Height	Neale B	UKBB	European	2017	-0.01743	0.002034	1.05×10^-17	-	336474	0	336474
rs3134976	6	32652305	C	A	IgA deficiency	Bronson P	27723758	European	2016	0.7566	0.05209	8.33×10^-48	+	6487	1635	4852
rs3134976	6	32652305	C	A	Illnesses of siblings: diabetes	Neale B	UKBB	European	2017	0.004972	0.0008832	1.81×10^-08	+	261075	21747	239328
rs3134976	6	32652305	C	A	Insulin-dependent diabetes mellitus	Neale B	UKBB	European	2017	0.0009591	0.0001026	9.1×10^-21	+	337199	431	336768
rs3134976	6	32652305	C	A	Intestinal malabsorption	Neale B	UKBB	European	2017	0.0008954	0.0001234	4.06×10^-13	+	337199	624	336575
rs3134976	6	32652305	C	A	Long-standing illness, disability or infirmity	Neale B	UKBB	European	2017	0.01356	0.001358	1.76×10^-23	+	329663	107123	222540
rs3134976	6	32652305	C	A	Mouth or teeth dental problems: mouth ulcers	Neale B	UKBB	European	2017	0.006827	0.0008711	4.65×10^-15	+	336138	34398	301740
rs3134976	6	32652305	C	A	Multiple sclerosis	Neale B	UKBB	European	2017	-0.0007948	0.000106	6.53×10^-14	-	337199	460	336739
rs3134976	6	32652305	C	A	Myeloid white cell count	Astle W	27863252	European	2016	0.02727	0.004303	2.33×10^-10	+	173480	0	173480
rs3134976	6	32652305	C	A	Nasal polyp	Neale B	UKBB	European	2017	0.001192	0.0001996	2.32×10^-09	+	337199	1637	335562
rs3134976	6	32652305	C	A	Neutrophil count	Astle W	27863252	European	2016	0.02552	0.004282	2.53×10^-09	+	173480	0	173480
rs3134976	6	32652305	C	A	Self-reported asthma	Neale B	UKBB	European	2017	0.01117	0.0009187	5.51×10^-34	+	337159	39049	298110
rs3134976	6	32652305	C	A	Self-reported diabetes	Neale B	UKBB	European	2017	0.00497	0.0005565	4.28×10^-19	+	337159	13243	323916
rs3134976	6	32652305	C	A	Self-reported hypothyroidism or myxoedema	Neale B	UKBB	European	2017	0.01125	0.0006111	1.07×10^-75	+	337159	16376	320783
rs3134976	6	32652305	C	A	Self-reported malabsorption or coeliac disease	Neale B	UKBB	European	2017	0.002511	0.000188	1.18×10^-40	+	337159	1452	335707
rs3134976	6	32652305	C	A	Self-reported multiple sclerosis	Neale B	UKBB	European	2017	-0.002628	0.000173	3.87×10^-52	-	337159	1228	335931
rs3134976	6	32652305	C	A	Self-reported nasal polyps	Neale B	UKBB	European	2017	0.001128	0.0001904	3.11×10^-09	+	337159	1489	335670
rs3134976	6	32652305	C	A	Self-reported psoriasis	Neale B	UKBB	European	2017	0.001746	0.000306	1.15×10^-08	+	337159	3871	333288
rs3134976	6	32652305	C	A	Self-reported type 1 diabetes	Neale B	UKBB	European	2017	0.0007142	8.36×10^-05	1.35×10^-17	+	337159	286	336873
rs3134976	6	32652305	C	A	Sitting height	Neale B	UKBB	European	2017	-0.01386	0.002213	3.82×10^-10	-	336172	0	336172
rs3134976	6	32652305	C	A	Started insulin within one year diagnosis of diabetes	Neale B	UKBB	European	2017	0.06604	0.004516	4.1×10^-48	+	15397	1872	13525
rs3134976	6	32652305	C	A	Sum basophil neutrophil counts	Astle W	27863252	European	2016	0.02538	0.00429	3.28×10^-09	+	173480	0	173480
rs3134976	6	32652305	C	A	Sum eosinophil basophil counts	Astle W	27863252	European	2016	0.02521	0.004269	3.54×10^-09	+	173480	0	173480
rs3134976	6	32652305	C	A	Sum neutrophil eosinophil counts	Astle W	27863252	European	2016	0.02727	0.004285	1.97×10^-10	+	173480	0	173480
rs3134976	6	32652305	C	A	Trunk fat-free mass	Neale B	UKBB	European	2017	-0.0105	0.001803	5.73×10^-09	-	331030	0	331030
rs3134976	6	32652305	C	A	Trunk predicted mass	Neale B	UKBB	European	2017	-0.01059	0.001797	3.83×10^-09	-	330995	0	330995
rs3134976	6	32652305	C	A	White blood cell count	Astle W	27863252	European	2016	0.02839	0.004286	3.49×10^-11	+	173480	0	173480
rs34673422	6	32332661	A	C	Lymphocyte count	Astle W	27863252	European	2016	0.05826	0.008259	1.74×10^-12	+	173480	0	173480
rs34673422	6	32332661	A	C	Self-reported psoriasis	Neale B	UKBB	European	2017	-0.006544	0.001151	1.3×10^-08	-	337159	3871	333288
rs34673422	6	32332661	A	C	White blood cell count	Astle W	27863252	European	2016	0.05705	0.008252	4.75×10^-12	+	173480	0	173480
rs34767257	6	30932606	A	G	Mean platelet volume	Astle W	27863252	European	2016	-0.04701	0.006855	6.99×10^-12	-	173480	0	173480
rs34767257	6	30932606	A	G	Started insulin within one year diagnosis of diabetes	Neale B	UKBB	European	2017	0.05401	0.006841	3.1×10^-15	+	15397	1872	13525
rs3749946	6	31448862	A	C	Asthma	Neale B	UKBB	European	2017	-0.0127	0.001696	7.14×10^-14	-	336782	38791	297991
rs3749946	6	31448862	A	C	Self-reported asthma	Neale B	UKBB	European	2017	-0.0127	0.001699	7.86×10^-14	-	337159	39049	298110
rs3749946	6	31448862	A	C	Triglycerides	GLGC	24097068	European	2013	0.0454	0.0071	4.19×10^-09	+	147330	0	147330
rs3749946	6	31448862	A	C	Ulcerative colitis	Juyal G	24837172	South Asian	2014	NA	NA	2×10^-15	NA	-	-	-
rs3873445	6	32683010	C	T	Eosinophil count	Astle W	27863252	European	2016	-0.0348	0.006183	1.82×10^-08	-	173480	0	173480
rs3873445	6	32683010	C	T	IgA deficiency	Bronson P	27723758	European	2016	0.4796	0.0739	8.58×10^-11	+	6487	1635	4852
rs3873445	6	32683010	C	T	Inflammatory bowel disease	IBDGC	26192919	European	2015	0.234	0.0358	6.62×10^-11	+	34652	12882	21770
rs3873445	6	32683010	C	T	Ulcerative colitis	IBDGC	26192919	European	2015	0.3291	0.0462	1.07×10^-12	+	27432	6968	20464
rs4711325	6	33432709	A	G	Platelet count	Astle W	27863252	European	2016	0.02187	0.003794	8.18×10^-09	+	173480	0	173480
rs4711325	6	33432709	A	G	Plateletcrit	Astle W	27863252	European	2016	0.02513	0.003803	3.94×10^-11	+	173480	0	173480
rs4711325	6	33432709	A	G	Primary sclerosing cholangitis	Ji S	27992413	European	2017	-0.1638	0.03	3.71×10^-08	-	14890	2871	12019
rs4711325	6	33432709	A	G	Schizophrenia	PGC	25056061	Mixed	2014	0.0637	0.0114	2.01×10^-08	+	82315	35476	46839
rs4711325	6	33432709	A	G	Self-reported malabsorption or coeliac disease	Neale B	UKBB	European	2017	-0.001508	0.0001663	1.2×10^-19	-	337159	1452	335707
rs4713424	6	31002742	A	G	Self-reported psoriasis	Neale B	UKBB	European	2017	0.00898	0.0005653	8.37×10^-57	+	337159	3871	333288
rs511027	6	32206687	T	A	Hematocrit	Astle W	27863252	European	2016	0.03488	0.005578	4.04×10^-10	+	173480	0	173480
rs511027	6	32206687	T	A	Hemoglobin concentration	Astle W	27863252	European	2016	0.04382	0.005604	5.34×10^-15	+	173480	0	173480
rs511027	6	32206687	T	A	High light scatter reticulocyte count	Astle W	27863252	European	2016	0.03113	0.005664	3.88×10^-08	+	173480	0	173480
rs511027	6	32206687	T	A	Mean platelet volume	Astle W	27863252	European	2016	0.04891	0.005728	1.36×10^-17	+	173480	0	173480
rs511027	6	32206687	T	A	Platelet count	Astle W	27863252	European	2016	-0.03381	0.005767	4.57×10^-09	-	173480	0	173480
rs511027	6	32206687	T	A	Platelet distribution width	Astle W	27863252	European	2016	0.03407	0.005689	2.11×10^-09	+	173480	0	173480
rs511027	6	32206687	T	A	Reticulocyte count	Astle W	27863252	European	2016	0.03538	0.005674	4.5×10^-10	+	173480	0	173480
rs511027	6	32206687	T	A	Reticulocyte fraction of red cells	Astle W	27863252	European	2016	0.03104	0.00567	4.4×10^-08	+	173480	0	173480
rs511027	6	32206687	T	A	Self-reported hyperthyroidism or thyrotoxicosis	Neale B	UKBB	European	2017	-0.002022	0.000335	1.59×10^-09	-	337159	2547	334612
rs511027	6	32206687	T	A	Self-reported hypothyroidism or myxoedema	Neale B	UKBB	European	2017	-0.007057	0.0008242	1.11×10^-17	-	337159	16376	320783
rs511027	6	32206687	T	A	Self-reported malabsorption or coeliac disease	Neale B	UKBB	European	2017	0.002064	0.0002536	3.98×10^-16	+	337159	1452	335707
rs628357	6	31806598	G	A	Insulin-dependent diabetes mellitus	Neale B	UKBB	European	2017	-0.001953	0.000304	1.32×10^-10	-	337199	431	336768
rs628357	6	31806598	G	A	Self-reported hypothyroidism or myxoedema	Neale B	UKBB	European	2017	-0.01269	0.001811	2.44×10^-12	-	337159	16376	320783
rs628357	6	31806598	G	A	Self-reported multiple sclerosis	Neale B	UKBB	European	2017	-0.002887	0.0005125	1.78×10^-08	-	337159	1228	335931
rs628357	6	31806598	G	A	Self-reported type 1 diabetes	Neale B	UKBB	European	2017	-0.00138	0.0002477	2.55×10^-08	-	337159	286	336873
rs628357	6	31806598	G	A	Started insulin within one year diagnosis of diabetes	Neale B	UKBB	European	2017	-0.09913	0.01252	2.61×10^-15	-	15397	1872	13525
rs6450	6	32006797	A	G	Lymphocyte count	Astle W	27863252	European	2016	0.0808	0.0114	1.37×10^-12	+	173480	0	173480
rs6450	6	32006797	A	G	Self-reported ankylosing spondylitis	Neale B	UKBB	European	2017	0.002567	0.0004283	2.04×10^-09	+	337159	968	336191
rs6450	6	32006797	A	G	White blood cell count	Astle W	27863252	European	2016	0.0621	0.01135	4.47×10^-08	+	173480	0	173480
rs6913550	6	26540683	C	T	Arm fat mass left	Neale B	UKBB	European	2017	0.01631	0.002952	3.3×10^-08	+	331164	0	331164
rs6913550	6	26540683	C	T	Arm fat mass right	Neale B	UKBB	European	2017	0.01652	0.002951	2.18×10^-08	+	331226	0	331226
rs6913550	6	26540683	C	T	Basal metabolic rate	Neale B	UKBB	European	2017	0.01145	0.001997	9.73×10^-09	+	331307	0	331307
rs6913550	6	26540683	C	T	Body fat percentage	Neale B	UKBB	European	2017	0.0144	0.002309	4.54×10^-10	+	331117	0	331117
rs6913550	6	26540683	C	T	Comparative height size at age 10	Neale B	UKBB	European	2017	0.01236	0.002057	1.87×10^-09	+	332021	0	332021
rs6913550	6	26540683	C	T	Height	Neale B	UKBB	European	2017	0.0144	0.00214	1.71×10^-11	+	336474	0	336474
rs6913550	6	26540683	C	T	Hip circumference	Neale B	UKBB	European	2017	0.01934	0.002983	9.05×10^-11	+	336601	0	336601
rs6913550	6	26540683	C	T	Leg fat mass left	Neale B	UKBB	European	2017	0.01509	0.00238	2.31×10^-10	+	331275	0	331275
rs6913550	6	26540683	C	T	Leg fat mass right	Neale B	UKBB	European	2017	0.0147	0.002408	1.04×10^-09	+	331293	0	331293
rs6913550	6	26540683	C	T	Leg fat percentage left	Neale B	UKBB	European	2017	0.01087	0.001883	7.84×10^-09	+	331278	0	331278
rs6913550	6	26540683	C	T	Leg fat percentage right	Neale B	UKBB	European	2017	0.01074	0.001907	1.79×10^-08	+	331296	0	331296
rs6913550	6	26540683	C	T	Leg fat-free mass left	Neale B	UKBB	European	2017	0.01088	0.001983	4.14×10^-08	+	331258	0	331258
rs6913550	6	26540683	C	T	Mean corpuscular hemoglobin	Astle W	27863252	European	2016	0.02739	0.004384	4.16×10^-10	+	173480	0	173480
rs6913550	6	26540683	C	T	Mean corpuscular volume	Astle W	27863252	European	2016	0.024	0.004371	4×10^-08	+	173480	0	173480
rs6913550	6	26540683	C	T	Sitting height	Neale B	UKBB	European	2017	0.01352	0.002328	6.44×10^-09	+	336172	0	336172
rs6913550	6	26540683	C	T	Trunk fat mass	Neale B	UKBB	European	2017	0.02247	0.003032	1.25×10^-13	+	331093	0	331093
rs6913550	6	26540683	C	T	Trunk fat percentage	Neale B	UKBB	European	2017	0.01808	0.002768	6.54×10^-11	+	331113	0	331113
rs6913550	6	26540683	C	T	Weight	Neale B	UKBB	European	2017	0.01822	0.002632	4.41×10^-12	+	336227	0	336227
rs6913550	6	26540683	C	T	Whole body fat mass	Neale B	UKBB	European	2017	0.01986	0.002938	1.4×10^-11	+	330762	0	330762
rs73409695	6	32964256	C	T	White blood cell count	Astle W	27863252	European	2016	0.05008	0.008969	2.35×10^-08	+	173480	0	173480
rs8192585	6	32188823	G	A	Age-related macular degeneration	Fritsche LG	26691988	European	2015	NA	NA	7.73×10^-20	+	33976	16144	17832
rs8192585	6	32188823	G	A	Started insulin within one year diagnosis of diabetes	Neale B	UKBB	European	2017	-0.06201	0.008429	1.97×10^-13	-	15397	1872	13525
rs9258658	6	29822647	C	T	Eosinophil percentage of granulocytes	Astle W	27863252	European	2016	0.03135	0.004692	2.34×10^-11	+	173480	0	173480
rs9258658	6	29822647	C	T	Eosinophil percentage of white cells	Astle W	27863252	European	2016	0.02945	0.004671	2.86×10^-10	+	173480	0	173480
rs9258658	6	29822647	C	T	Granulocyte count	Astle W	27863252	European	2016	-0.02678	0.004708	1.29×10^-08	-	173480	0	173480
rs9258658	6	29822647	C	T	High light scatter percentage of red cells	Astle W	27863252	European	2016	-0.03263	0.0047	3.85×10^-12	-	173480	0	173480
rs9258658	6	29822647	C	T	High light scatter reticulocyte count	Astle W	27863252	European	2016	-0.03852	0.0047	2.49×10^-16	-	173480	0	173480
rs9258658	6	29822647	C	T	Immature fraction of reticulocytes	Astle W	27863252	European	2016	-0.02614	0.004655	1.96×10^-08	-	173480	0	173480
rs9258658	6	29822647	C	T	Mean corpuscular hemoglobin	Astle W	27863252	European	2016	0.02524	0.00463	4.99×10^-08	+	173480	0	173480
rs9258658	6	29822647	C	T	Myeloid white cell count	Astle W	27863252	European	2016	-0.02584	0.00472	4.39×10^-08	-	173480	0	173480
rs9258658	6	29822647	C	T	Neutrophil count	Astle W	27863252	European	2016	-0.02892	0.004696	7.31×10^-10	-	173480	0	173480
rs9258658	6	29822647	C	T	Neutrophil percentage of granulocytes	Astle W	27863252	European	2016	-0.03006	0.004692	1.49×10^-10	-	173480	0	173480
rs9258658	6	29822647	C	T	Red blood cell count	Astle W	27863252	European	2016	-0.03522	0.004656	3.94×10^-14	-	173480	0	173480
rs9258658	6	29822647	C	T	Reticulocyte count	Astle W	27863252	European	2016	-0.03954	0.004709	4.54×10^-17	-	173480	0	173480
rs9258658	6	29822647	C	T	Reticulocyte fraction of red cells	Astle W	27863252	European	2016	-0.03209	0.004706	9.2×10^-12	-	173480	0	173480
rs9258658	6	29822647	C	T	Sum basophil neutrophil counts	Astle W	27863252	European	2016	-0.02901	0.004705	6.96×10^-10	-	173480	0	173480
rs9258658	6	29822647	C	T	Sum neutrophil eosinophil counts	Astle W	27863252	European	2016	-0.02648	0.0047	1.76×10^-08	-	173480	0	173480
rs9267059	6	31397416	C	T	Mean platelet volume	Astle W	27863252	European	2016	0.04793	0.008685	3.41×10^-08	+	173480	0	173480
rs9267059	6	31397416	C	T	Platelet count	Astle W	27863252	European	2016	-0.09565	0.008751	8.19×10^-28	-	173480	0	173480
rs9267059	6	31397416	C	T	Platelet distribution width	Astle W	27863252	European	2016	0.06254	0.008626	4.17×10^-13	+	173480	0	173480
rs9267059	6	31397416	C	T	Plateletcrit	Astle W	27863252	European	2016	-0.08658	0.008772	5.6×10^-23	-	173480	0	173480
rs9277550	6	33055487	C	T	IgA deficiency	Bronson P	27723758	European	2016	0.6715	0.04819	4.01×10^-44	+	6487	1635	4852
rs9277550	6	33055487	C	T	Intestinal malabsorption	Neale B	UKBB	European	2017	0.00127	0.0001135	4.55×10^-29	+	337199	624	336575
rs9277550	6	33055487	C	T	Self-reported hypothyroidism or myxoedema	Neale B	UKBB	European	2017	-0.007495	0.000562	1.45×10^-40	-	337159	16376	320783
rs9277550	6	33055487	C	T	Self-reported malabsorption or coeliac disease	Neale B	UKBB	European	2017	0.00318	0.0001728	1.51×10^-75	+	337159	1452	335707
rs9468500	6	29210998	A	T	Frequency of tenseness or restlessness in last 2 weeks	Neale B	UKBB	European	2017	-0.01831	0.003199	1.05×10^-08	-	325169	0	325169
rs9468500	6	29210998	A	T	Frequency of tiredness or lethargy in last 2 weeks	Neale B	UKBB	European	2017	-0.02598	0.004327	1.91×10^-09	-	327528	0	327528
rs9468500	6	29210998	A	T	Leg fat percentage left	Neale B	UKBB	European	2017	-0.01807	0.003231	2.25×10^-08	-	331278	0	331278
rs9468500	6	29210998	A	T	Miserableness	Neale B	UKBB	European	2017	-0.01434	0.00256	2.12×10^-08	-	331856	141755	190101
rs9468500	6	29210998	A	T	Seen doctor for nerves, anxiety, tension or depression	Neale B	UKBB	European	2017	-0.0153	0.002438	3.48×10^-10	-	335108	115328	219780
rs9468500	6	29210998	A	T	Self-reported psoriasis	Neale B	UKBB	European	2017	-0.009606	0.0005519	7.94×10^-68	-	337159	3871	333288
rs9468500	6	29210998	A	T	Self-reported psoriatic arthropathy	Neale B	UKBB	European	2017	-0.00142	0.0002274	4.21×10^-10	-	337159	650	336509
rs12539741	7	128596805	C	T	Systemic lupus erythematosus	Alarcon-Riquelme ME	26606652	Hispanic	2015	-0.7467	0.06455	6×10^-31	-	-	-	-
rs10985070	9	123636121	A	C	Hayfever, allergic rhinitis or eczema	Neale B	UKBB	European	2017	-0.006924	0.001043	3.12×10^-11	-	336782	77891	258891
rs10985070	9	123636121	A	C	Lymphocyte count	Astle W	27863252	European	2016	0.02289	0.003657	3.88×10^-10	+	173480	0	173480
rs12764378	10	63800004	A	G	Self-reported hypothyroidism or myxoedema	Neale B	UKBB	European	2017	0.005251	0.0006317	9.44×10^-17	+	337159	16376	320783
rs12764378	10	63800004	A	G	Trunk fat-free mass	Neale B	UKBB	European	2017	-0.01017	0.001863	4.79×10^-08	-	331030	0	331030
rs12764378	10	63800004	A	G	Trunk predicted mass	Neale B	UKBB	European	2017	-0.01017	0.001857	4.3×10^-08	-	330995	0	330995
rs537544	10	8108382	T	C	Asthma	Neale B	UKBB	European	2017	-0.004885	0.0008068	1.41×10^-09	-	336782	38791	297991
rs537544	10	8108382	T	C	No blood clot, bronchitis, emphysema, asthma, rhinitis, eczema or allergy diagnosed by doctor	Neale B	UKBB	European	2017	0.007611	0.00118	1.1×10^-10	+	336782	228530	108252
rs537544	10	8108382	T	C	Self-reported asthma	Neale B	UKBB	European	2017	-0.004672	0.0008083	7.46×10^-09	-	337159	39049	298110
rs706778	10	6098949	T	C	Alopecia areata	Petukhova L	20596022	European	2010	NA	NA	4.9×10^-10	NA	4332	-	-
rs706778	10	6098949	T	C	Pediatric autoimmune diseases	Li YR	26301688	European	2015	NA	NA	6×10^-09	NA	-	-	-
rs706778	10	6098949	T	C	Primary sclerosing cholangitis	Ji S	27992413	European	2017	0.2103	0.03	5.48×10^-13	+	14890	2871	12019
rs706778	10	6098949	T	C	Self-reported hypothyroidism or myxoedema	Neale B	UKBB	European	2017	0.003843	0.0005282	3.48×10^-13	+	337159	16376	320783
rs10790268	11	118729391	A	G	Allergic disease	Ferreira M	29083406	European	2017	-0.0452	0.0072	3.35×10^-10	-	360838	180129	180709
rs10790268	11	118729391	A	G	No blood clot, bronchitis, emphysema, asthma, rhinitis, eczema or allergy diagnosed by doctor	Neale B	UKBB	European	2017	0.008017	0.001444	2.84×10^-08	+	336782	228530	108252
rs10790268	11	118729391	A	G	Self-reported asthma	Neale B	UKBB	European	2017	-0.00548	0.0009897	3.08×10^-08	-	337159	39049	298110
rs9603608	13	40318819	A	C	Age at menarche	Neale B	UKBB	European	2017	-0.01538	0.002602	3.39×10^-09	-	176008	0	176008
rs9603608	13	40318819	A	C	Age at menarche	ReproGen	25231870	European	2014	-0.029	0.005197	2.4×10^-08	-	182416	0	182416
rs9603608	13	40318819	A	C	Eosinophil count	Astle W	27863252	European	2016	0.0251	0.00375	2.19×10^-11	+	173480	0	173480
rs9603608	13	40318819	A	C	Eosinophil percentage of granulocytes	Astle W	27863252	European	2016	0.02285	0.003761	1.23×10^-09	+	173480	0	173480
rs9603608	13	40318819	A	C	Eosinophil percentage of white cells	Astle W	27863252	European	2016	0.0257	0.003745	6.75×10^-12	+	173480	0	173480
rs9603608	13	40318819	A	C	Neutrophil percentage of granulocytes	Astle W	27863252	European	2016	-0.02139	0.003761	1.29×10^-08	-	173480	0	173480
rs9603608	13	40318819	A	C	Sum eosinophil basophil counts	Astle W	27863252	European	2016	0.02383	0.003754	2.16×10^-10	+	173480	0	173480
rs8026898	15	69991417	A	G	Height	Neale B	UKBB	European	2017	0.01104	0.001946	1.39×10^-08	+	336474	0	336474
rs8032939	15	38834033	C	T	Eosinophil percentage of white cells	Astle W	27863252	European	2016	0.02259	0.004143	4.95×10^-08	+	173480	0	173480
rs8032939	15	38834033	C	T	Self-reported hypothyroidism or myxoedema	Neale B	UKBB	European	2017	0.004027	0.000602	2.24×10^-11	+	337159	16376	320783
rs13330176	16	86019087	A	T	Monocyte count	Astle W	27863252	European	2016	0.02836	0.004231	2.05×10^-11	+	173480	0	173480
rs12232497	17	38040119	C	T	Allergic disease	Ferreira M	29083406	European	2017	-0.0445	0.0057	7.09×10^-15	-	360838	180129	180709
rs12232497	17	38040119	C	T	Asthma	Torgerson DG	21804549	Mixed	2011	NA	NA	1.21×10^-13	NA	5388	-	-
rs12232497	17	38040119	C	T	Asthma	Neale B	UKBB	European	2017	-0.01091	0.0007787	1.48×10^-44	-	336782	38791	297991
rs12232497	17	38040119	C	T	Asthma	TAGC	29273806	European	2018	-0.1586	0.01305	5.47×10^-34	-	127669	19954	107715
rs12232497	17	38040119	C	T	Asthma	TAGC	29273806	Mixed	2018	-0.1619	0.01244	9.74×10^-39	-	142486	23948	118538
rs12232497	17	38040119	C	T	Basophil count	Astle W	27863252	European	2016	-0.02589	0.003499	1.38×10^-13	-	173480	0	173480
rs12232497	17	38040119	C	T	Crohns disease	IBDGC	26192919	European	2015	0.1374	0.0228	1.6×10^-09	+	20883	5956	14927
rs12232497	17	38040119	C	T	Doctor diagnosed asthma	Neale B	UKBB	European	2017	-0.01325	0.001635	5.4×10^-16	-	83529	10589	72940
rs12232497	17	38040119	C	T	Eosinophil percentage of granulocytes	Astle W	27863252	European	2016	0.03546	0.003577	3.71×10^-23	+	173480	0	173480
rs12232497	17	38040119	C	T	Eosinophil percentage of white cells	Astle W	27863252	European	2016	0.02972	0.003562	7.11×10^-17	+	173480	0	173480
rs12232497	17	38040119	C	T	Granulocyte count	Astle W	27863252	European	2016	-0.06595	0.003589	2.05×10^-75	-	173480	0	173480
rs12232497	17	38040119	C	T	Granulocyte percentage of myeloid white cells	Astle W	27863252	European	2016	-0.04695	0.00357	1.69×10^-39	-	173480	0	173480
rs12232497	17	38040119	C	T	Hayfever, allergic rhinitis or eczema	Neale B	UKBB	European	2017	-0.006028	0.001028	4.47×10^-09	-	336782	77891	258891
rs12232497	17	38040119	C	T	HDL cholesterol	GLGC	20686565	Mixed	2010	NA	NA	2.8×10^-08	NA	100184	-	-
rs12232497	17	38040119	C	T	High density lipoprotein	GLGC	20686565	Mixed	2010	0.0249	0.0049	2.8×10^-08	+	99900	0	99900
rs12232497	17	38040119	C	T	Inflammatory bowel disease	IBDGC	26192919	European	2015	0.1439	0.0168	1.02×10^-17	+	34652	12882	21770
rs12232497	17	38040119	C	T	Lymphocyte count	Astle W	27863252	European	2016	-0.03209	0.003599	4.93×10^-19	-	173480	0	173480
rs12232497	17	38040119	C	T	Lymphocyte percentage of white cells	Astle W	27863252	European	2016	0.02361	0.00356	3.31×10^-11	+	173480	0	173480
rs12232497	17	38040119	C	T	Monocyte percentage of white cells	Astle W	27863252	European	2016	0.04296	0.00356	1.61×10^-33	+	173480	0	173480
rs12232497	17	38040119	C	T	Myeloid white cell count	Astle W	27863252	European	2016	-0.06383	0.003597	1.94×10^-70	-	173480	0	173480
rs12232497	17	38040119	C	T	Neutrophil count	Astle W	27863252	European	2016	-0.06669	0.003579	1.81×10^-77	-	173480	0	173480
rs12232497	17	38040119	C	T	Neutrophil percentage of granulocytes	Astle W	27863252	European	2016	-0.03276	0.003578	5.34×10^-20	-	173480	0	173480
rs12232497	17	38040119	C	T	Neutrophil percentage of white cells	Astle W	27863252	European	2016	-0.03718	0.003566	1.86×10^-25	-	173480	0	173480
rs12232497	17	38040119	C	T	No blood clot, bronchitis, emphysema, asthma, rhinitis, eczema or allergy diagnosed by doctor	Neale B	UKBB	European	2017	0.01124	0.001139	5.52×10^-23	+	336782	228530	108252
rs12232497	17	38040119	C	T	Primary biliary cirrhosis	Liu	22961000	European	2012	NA	NA	6.57×10^-12	NA	11375	-	-
rs12232497	17	38040119	C	T	Self-reported asthma	Neale B	UKBB	European	2017	-0.01124	0.0007801	4.72×10^-47	-	337159	39049	298110
rs12232497	17	38040119	C	T	Self-reported bronchitis	Neale B	UKBB	European	2017	-0.00126	0.0002085	1.51×10^-09	-	337159	2482	334677
rs12232497	17	38040119	C	T	Sum basophil neutrophil counts	Astle W	27863252	European	2016	-0.06735	0.003586	1.06×10^-78	-	173480	0	173480
rs12232497	17	38040119	C	T	Sum neutrophil eosinophil counts	Astle W	27863252	European	2016	-0.06538	0.003583	2.19×10^-74	-	173480	0	173480
rs12232497	17	38040119	C	T	Ulcerative colitis	IBDGC	26192919	European	2015	0.1423	0.0212	1.87×10^-11	+	27432	6968	20464
rs12232497	17	38040119	C	T	White blood cell count	Astle W	27863252	European	2016	-0.06605	0.003583	7.01×10^-76	-	173480	0	173480
rs34536443	19	10463118	C	G	Lymphocyte count	Astle W	27863252	European	2016	0.0631	0.008438	7.58×10^-14	+	173480	0	173480
rs34536443	19	10463118	C	G	Platelet count	Astle W	27863252	European	2016	-0.06135	0.008552	7.28×10^-13	-	173480	0	173480
rs34536443	19	10463118	C	G	Platelet count	Astle W	27863252	European	2016	0.06135	0.008546	7×10^-13	+	-	-	-
rs34536443	19	10463118	C	G	Plateletcrit	Astle W	27863252	European	2016	-0.06773	0.008581	2.95×10^-15	-	173480	0	173480
rs34536443	19	10463118	C	G	Primary biliary cirrhosis	Liu	22961000	European	2012	NA	NA	1.23×10^-12	NA	11375	-	-
rs34536443	19	10463118	C	G	Psoriasis	Tsoi	23143594	European	2012	NA	NA	9.1×10^-31	NA	33394	-	-
rs34536443	19	10463118	C	G	Psoriasis vulgaris	Stuart PE	26626624	European	2015	-0.5789	0.0697	1×10^-16	-	-	-	-
rs34536443	19	10463118	C	G	Self-reported hypothyroidism or myxoedema	Neale B	UKBB	European	2017	-0.008288	0.00127	6.69×10^-11	-	337159	16376	320783
rs34536443	19	10463118	C	G	Self-reported psoriasis	Neale B	UKBB	European	2017	-0.004415	0.0006354	3.72×10^-12	-	337159	3871	333288
rs11203203	21	43836186	A	G	Autoimmune diseases	Zhernakova A	21383967	European	2011	NA	NA	1×10^-08	NA	-	-	-
rs11203203	21	43836186	A	G	Celiac disease or Rheumatoid arthritis	Zhernakova A	21383967	European	2011	NA	NA	1×10^-08	NA	-	-	-
rs11203203	21	43836186	A	G	Diabetes mellitus type 1	Barrett JC	19430480	European	2009	NA	NA	2×10^-09	NA	-	-	-
rs11203203	21	43836186	A	G	Generalized vitiligo	Jin Y	20410501	European	2010	NA	NA	1.26×10^-09	NA	4021	-	-
rs11203203	21	43836186	A	G	Generalized vitiligo	Jin Y	22561518	European	2012	NA	NA	5.81×10^-12	NA	3228	-	-
rs11203203	21	43836186	A	G	Type 1 diabetes	Barrett JC	19430480	European	2009	NA	NA	1.7×10^-09	NA	16559	-	-
rs11203203	21	43836186	A	G	Type 1 diabetes	Barrett JC	19430480	European	2009	NA	NA	2×10^-09	NA	-	-	-
rs11203203	21	43836186	A	G	UBASH3A gene expression in blood	Zhernakova A	21383967	European	2011	NA	NA	8.68×10^-10	NA	38053	-	-
rs11203203	21	43836186	A	G	Vitiligo	Jin Y	20410501	European	2010	0.239	0.03912	1×10^-09	+	-	-	-
rs11203203	21	43836186	A	G	Vitiligo	Jin Y	20410501	European	2010	NA	NA	1×10^-09	NA	-	-	-
rs8133843	21	36738242	A	G	Eosinophil count	Astle W	27863252	European	2016	0.02533	0.003703	7.9×10^-12	+	173480	0	173480
rs8133843	21	36738242	A	G	Eosinophil percentage of granulocytes	Astle W	27863252	European	2016	0.02615	0.003715	1.93×10^-12	+	173480	0	173480
rs8133843	21	36738242	A	G	Eosinophil percentage of white cells	Astle W	27863252	European	2016	0.02697	0.003699	3.05×10^-13	+	173480	0	173480
rs8133843	21	36738242	A	G	Neutrophil percentage of granulocytes	Astle W	27863252	European	2016	-0.02423	0.003715	6.88×10^-11	-	173480	0	173480
rs8133843	21	36738242	A	G	Sum eosinophil basophil counts	Astle W	27863252	European	2016	0.02357	0.003707	2.06×10^-10	+	173480	0	173480
rs2069235	22	39747780	A	G	Primary biliary cirrhosis	Cordell HJ	26394269	European	2015	0.2357	0.03515	2×10^-11	+	-	-	-
rs2069235	22	39747780	A	G	Weight	Neale B	UKBB	European	2017	0.01331	0.00231	8.24×10^-09	+	336227	0	336227

## Sheet: ST5
ST 5. Genetic correlations between RA and studied outcomes
Outcome	rg	SE	Z score	P
CAD	0.0883	0.0597	1.4785	0.1393
Stroke	0.2019	0.0673	2.9995	0.0027
IS	0.1604	0.0642	2.4985	0.0125
CES	0.1591	0.076	2.0936	0.0363
LAS	NA	NA	NA	NA
SVS	0.0419	0.1425	0.294	0.7688
ICH	0.3151	0.1496	2.1057	0.0352
SAH	0.1311	0.0703	1.8653	0.0621
CAD, coronary artery disease; CES, cardio-embolic stroke; ICH, intracerebral hemorrhage; LAS, large artery stroke; RA, rheumatoid arthritis; SAH, subarachnoid hemorrhage; SVS, small vessel stroke.
Red color indicates the p value for the genetic correlation is <0.05.

## Sheet: ST6
ST 6. Associations of genetic liability to rheumatoid arthritis with coronary artery disease and stroke in sensitivity analyses
						IVW (random effects)		Weighted median		MR-Egger		MR-PRESSO		Contamination mixture method
Outcome	Source	Cases	SNPs	Cochrane's Q	P_intercept	OR (95% CI)	P	OR (95% CI)	P	OR (95% CI)	P	OR (95% CI)	P	OR (95% CI)	P
Coronary artery disease	CARDIoGRAMplusC4D+UKBB	122733	70	147.404	0.944526	1.02 (1.00, 1.03)	0.00934635	1.02 (1.01, 1.03)	0.00142095	1.02 (1.00, 1.04)	0.0793025	1.01 (1.00, 1.02)	0.0243489	1.01 (1.00, 1.02)	0.00396
Coronary artery disease	FinnGen	30952	68	115.225	0.49154	1.01 (0.99, 1.03)	0.164481	1.04 (1.01, 1.06)	0.00589941	1.02 (0.99, 1.05)	0.153615	1.01 (0.99, 1.03)	0.222195	1.01 (1.00, 1.03)	0.0517
Stroke	MEGASTROKE	40585	70	80.3091	0.509363	1.00 (0.98, 1.02)	0.982902	0.99 (0.97, 1.02)	0.553079	0.99 (0.97, 1.02)	0.59922	-	-	1.00 (0.99, 1.01)	0.999
Stroke	UKBB	12036	70	80.789	0.182987	1.00 (0.99, 1.02)	0.743464	1.01 (0.99, 1.04)	0.283427	0.99 (0.97, 1.02)	0.441148	-	-	1.00 (0.99, 1.01)	0.999
Stroke	FinnGen	18661	68	89.1969	0.924353	1.01 (0.99, 1.03)	0.351497	1.00 (0.97, 1.03)	0.989703	1.01 (0.98, 1.03)	0.583082	1.00 (0.98, 1.02)	0.817285	1.01 (0.98, 1.02)	0.295
Ischemic stroke	MEGASTROKE	34217	70	85.0497	0.527948	1.00 (0.98, 1.02)	0.950005	0.99 (0.97, 1.01)	0.384698	0.99 (0.97, 1.02)	0.653924	1.00 (0.98, 1.01)	0.847308	1.00 (0.99, 1.01)	0.999
Ischemic stroke	UKBB	6566	70	96.161	0.0489998	0.99 (0.97, 1.02)	0.650296	0.99 (0.95, 1.02)	0.401333	0.97 (0.93, 1.00)	0.0770288	-	-	0.99 (0.97, 1.01)	0.295
Ischemic stroke	FinnGen	10551	68	79.4236	0.0372815	0.99 (0.97, 1.01)	0.382163	0.99 (0.96, 1.02)	0.392502	0.97 (0.94, 1.00)	0.0331549	-	-	0.99 (0.98, 1.01)	0.389
Cardioembolic stroke	MEGASTROKE	7193	62	43.7166	0.791516	1.00 (0.97, 1.02)	0.921849	0.99 (0.95, 1.04)	0.737279	0.99 (0.95, 1.04)	0.797185	-	-	1.00 (0.97, 1.02)	0.999
Small vessel stroke	MEGASTROKE	5386	70	72.9689	0.305571	1.03 (0.99, 1.07)	0.101519	1.02 (0.97, 1.08)	0.389466	1.05 (1.00, 1.11)	0.06996	-	-	1.03 (1.00, 1.06)	0.104
Large artery stroke	MEGASTROKE	3373	70	112.746	0.886758	1.02 (0.97, 1.07)	0.46792	1.03 (0.97, 1.09)	0.395221	1.01 (0.94, 1.09)	0.727317	1.05 (1.01, 1.09)	0.00805334	1.05 (1.00, 1.08)	0.0799
Intracerebral hemorrhage	ISGC	3223	43	50.1464	0.807443	1.07 (0.93, 1.22)	0.334902	1.09 (0.91, 1.32)	0.347223	1.10 (0.83, 1.47)	0.508659	-	-	1.16 (1.02, 1.31)	0.0237
Intracerebral hemorrhage	UKBB	1504	70	50.9118	0.971491	1.04 (1.00, 1.08)	0.0301165	1.05 (0.98, 1.13)	0.138824	1.04 (0.98, 1.11)	0.205402	-	-	1.04 (1.00, 1.08)	0.0707
Intracerebral hemorrhage	FinnGen	1687	68	57.8871	0.906501	1.05 (1.01, 1.09)	0.0191874	1.03 (0.95, 1.11)	0.484831	1.05 (0.98, 1.12)	0.173217	-	-	1.05 (1.01, 1.09)	0.0491
Subarachnoid hemorrhage	Bakker et al GWAS	5140	40	30.8164	0.0721845	1.01 (0.95, 1.06)	0.815587	1.02 (0.93, 1.12)	0.636131	0.89 (0.77, 1.03)	0.122681	-	-	1.01 (0.95, 1.06)	0.858
Subarachnoid hemorrhage	UKBB	1292	70	53.9039	0.919257	0.98 (0.94, 1.02)	0.364803	1.03 (0.95, 1.10)	0.516625	0.98 (0.92, 1.06)	0.644755	-	-	0.99 (0.94, 1.04)	0.749
Subarachnoid hemorrhage	FinnGen	1338	68	63.2288	0.245603	1.01 (0.97, 1.06)	0.542063	0.99 (0.92, 1.07)	0.890438	0.98 (0.91, 1.06)	0.641108	-	-	1.01 (0.97, 1.06)	0.665
CI, confidence interval; GWAS, genome-wide association study; OR, odds ratio.
Blank in MR-PRESSO indicates no outliers detected.

## Sheet: ST7
ST 7. Odds ratios of coronary artery disease and stroke per 1% increase in genetic liability to RA in the inverse variance weighted method
Outcome	Sources	OR	95% CI	P value
Coronary artery disease	CARDIoGRAMplusC4D+UKBB	1.03	1.01-1.05	0.005
Coronary artery disease	FinnGen	1.03	1.00-1.06	0.086
Coronary artery disease	Meta	1.03	1.01-1.05	0.001
Stroke	MEGASTROKE	1.01	0.98-1.04	0.484
Stroke	UKBB	1	0.97-1.03	0.98
Stroke	FinnGen	1.01	0.98-1.04	0.457
Stroke	Meta	1.01	0.99-1.02	0.396
Ischemic stroke	MEGASTROKE	1.01	0.98-1.04	0.564
Ischemic stroke	UKBB	0.99	0.95-1.03	0.52
Ischemic stroke	FinnGen	0.98	0.95-1.01	0.259
Ischemic stroke	Meta	1	0.98-1.01	0.589
Cardioembolic stroke	MEGASTROKE	1.01	0.97-1.05	0.753
Small vessel stroke	MEGASTROKE	1.06	1.00-1.12	0.054
Large artery stroke	MEGASTROKE	1.06	0.98-1.15	0.132
Intracerebral hemorrhage	ISGC	0.98	0.78-1.23	0.847
Intracerebral hemorrhage	UKBB	1.07	1.00-1.14	0.047
Intracerebral hemorrhage	FinnGen	1.06	0.98-1.13	0.126
Intracerebral hemorrhage	Meta	1.06	1.01-1.11	0.016
Subarachnoid hemorrhage	Bakker et al GWAS	1.01	0.93-1.11	0.754
Subarachnoid hemorrhage	UKBB	0.96	0.89-1.03	0.212
Subarachnoid hemorrhage	FinnGen	1	0.92-1.08	0.931
Subarachnoid hemorrhage	Meta	0.98	0.94-1.03	0.48
CI, confidence interval; OR, odds ratio.

## Sheet: ST8
ST 7. Associations of genetic liability to rheumatoid arthritis with coronary artery disease and intracerebral hemorrhage after removal of SNPs in HLA gene regions
Source	OR	95% CI	P
CAD
CARDIoGRAMplusC4D+UKBB	1.01541	1.00, 1.03	0.017
FinnGen	1.01413	1.00, 1.03	0.134
Meta-analysis	1.02	1.01, 1.03	0.005
ICH
ISGC	1.06703	0.93, 1.22	0.349435
UKBB	1.04733	1.01, 1.09	0.0180383
FinnGen	1.05451	1.01, 1.10	0.0116736
Meta-analysis	1.05	1.02, 1.08	<0.001
CAD, coronary artery disease; CARDIoGRAMplusC4D, Coronary ARtery DIsease Genome wide Replication and Meta-analysis plus The Coronary Artery Disease Genetics; CI, confidence interval; GWAS, genome-wide association study; ICH, intracerebral hemorrhage; ISGC, International Stroke Genetic Consortium; OR, odds ratio.

## Sheet: ST9
ST 8. Associations of genetic liability to rheumatoid arthritis with CAD and intracerebral hemorrhage in the multivariable MR analysis with adjustment for genetic liability to inflammatory bowel disease
Source	OR	95% CI	P
CAD
CARDIoGRAMplusC4D+UKBB	1.02	1.00, 1.04	0.021
FinnGen	1	0.98, 1.02	0.989
Meta-analysis	1.01	1.00, 1.02	0.064
ICH
ISGC	1.01	0.83, 1.21	0.955
UKBB	1.04	0.98, 1.09	0.208
FinnGen	1.08	1.02, 1.14	0.004
Meta-analysis	1.06	1.02, 1.10	0.004
CAD, coronary artery disease; CARDIoGRAMplusC4D, Coronary ARtery DIsease Genome wide Replication and Meta-analysis plus The Coronary Artery Disease Genetics; CI, confidence interval; GWAS, genome-wide association study; ICH, intracerebral hemorrhage; ISGC, International Stroke Genetic Consortium; OR, odds ratio.

[truncated: 1 more sheets: ST10]
